# Supplementary material for: The phyllosphere microbiome shifts toward combating melanose pathogen
Source: Microbiome. 2022 Apr 2;10:56. doi: 10.1186/s40168-022-01234-x (PMC8976405; doi:10.1186/s40168-022-01234-x)
Supplement: Supplementary file 3 — Additional file 2: Supplementary Tables. This additional file contains 13 supplementary tables, referred to in the main text. [file 40168_2022_1234_MOESM3_ESM.xlsx]

## Sheet: Table S1
Supplementary Table 1: Overview of metabarcoding data.
	Sequencing samples	Number of raw readsa				Number of clean readsb				Number of ASVsd		Primers
		Total	Minimum	Maximum		QC and denoising	Non-chimeric and merged	Microbial readsc		Total	Assigned ASVs
Epiphytic bacteria	n= 20	1418446	58196	81221		1136792	1004578	468285		3520	2590	515F (5′-GTGCCAGCMGCCGCGGTAA-3′) and 806R (5′-GGACTACHVGGGTWTCTAAT-3′)
Endophytic bacteria	n= 20	1691469	80014	87429		1500347	1482584	226704		491	472	515F-Modified (5′-GTGYCAGCMGCCGCGGTAA-3′) and 805R (5′-GACTACHVGGGTATCTAATCC-3′)
a, b: The number of reads before or after DADA2.
c: The number of clean reads, which removed plant reads (host, mitochondria and chloroplast) after DADA2
d: The number of ASVs (amplicon sequence variants), and the number of ASVs that could be assigned at the phylum level.

## Sheet: Table S2
Supplementary Table 2: Significance test of diversity estimates between infected and uninfected samples.
Richness index at ASVs level	H-value	P-value	Q-value	Method
Epiphytic bacteria	7.40571	0.006502	0.006502	Kruskal-Wallis
Endophytic bacteria	0.464253	0.495643	0.495643	Kruskal-Wallis
Evenness index at ASVs level	H-value	P-value	Q-value	Method
Epiphytic bacteria	2.06286	0.150927	0.150927	Kruskal-Wallis
Endophytic bacteria	9.60571	0.00194	0.00194	Kruskal-Wallis
Bray-Curtis metrics at ASVs level	Pseudo-F	P-value	Q-value	Method
Epiphytic bacteria	2.59983	0.032	0.032	PERMANOVA
Endophytic bacteria	3.00591	0.011	0.011	PERMANOVA

## Sheet: Table S3
Supplementary Table 3: ASV table and Wilcoxon test of the epiphytic bacteria (relative abundance >0.1% at least in one sample).
ASV_ID	logFC	PValue	level	Kingdom	Phylum	Class	Order	Family	Genus	Species	Mean_infected (%)	Mean_uninfected (%)	Mean_all (%)	EP_V4_D_1a	EP_V4_D_1b	EP_V4_D_1c	EP_V4_D_1d	EP_V4_D_1e	EP_V4_D_1f	EP_V4_D_1g	EP_V4_D_1h	EP_V4_D_1i	EP_V4_D_1j	EP_V4_H_1a	EP_V4_H_1b	EP_V4_H_1c	EP_V4_H_1d	EP_V4_H_1e	EP_V4_H_1f	EP_V4_H_1g	EP_V4_H_1h	EP_V4_H_1i	EP_V4_H_1j
asv1	-0.701	0.123005	NotSig	D_0__Bacteria	D_1__Bacteroidetes	D_2__Bacteroidia	D_3__Flavobacteriales	D_4__Blattabacteriaceae	D_5__Candidatus Uzinura		14.383	23.374	37.757	54.627	33.291	7.558	3.091	18.83	19.911	1.538	2.07	2.112	0.796	11.127	2.271	27.71	29.232	8.232	16.978	42.595	45.495	34.947	15.15
asv2	-0.414	0.0146896	Depleted	D_0__Bacteria	D_1__Proteobacteria	D_2__Alphaproteobacteria	D_3__Rhizobiales	D_4__Beijerinckiaceae	D_5__Methylobacterium		13.131	17.49	30.621	5.181	14.718	27.064	15.399	8.041	12.661	14.599	14.206	12.998	6.446	17.256	22.273	15.988	19.245	20.94	16.355	14.61	9.636	18.679	19.922
asv3	0.705	0.314999	NotSig	D_0__Bacteria	D_1__Proteobacteria	D_2__Gammaproteobacteria	D_3__Vibrionales	D_4__Vibrionaceae	D_5__Vibrio		7.416	4.549	11.965	1.169	0.572	1.908	10.803	12.15	9.198	11.339	10.379	6.348	10.293	1.676	12.816	3.526	4.354	4	5.847	2.571	3.987	4.263	2.448
asv4	0.167	0.14314	NotSig	D_0__Bacteria	D_1__Proteobacteria	D_2__Alphaproteobacteria	D_3__Sphingomonadales	D_4__Sphingomonadaceae	D_5__Sphingomonas		5.061	4.506	9.567	7.468	5.58	5.89	5.016	2.798	3.982	4.167	3.977	5.305	6.423	9.643	1.845	4.701	1.718	11.3	3.265	1.884	3.9	2.293	4.515
asv5	0.406	0.352681	NotSig	D_0__Bacteria	D_1__Proteobacteria	D_2__Alphaproteobacteria	D_3__Rhizobiales	D_4__Beijerinckiaceae	D_5__Methylocella	D_6__uncultured bacterium	3.702	2.794	6.496	1.775	6.841	2.2	3.581	3.416	5.064	3.138	2.615	7.756	0.63	2.171	3.273	0.648	7.051	1.448	3.456	2.81	1.114	1.411	4.556
asv6	-0.591	0.0524259	NotSig	D_0__Bacteria	D_1__Proteobacteria	D_2__Alphaproteobacteria	D_3__Rhizobiales	D_4__Beijerinckiaceae	D_5__Methylobacterium	D_6__uncultured bacterium	2.497	3.762	6.259	1.046	3.026	3.691	3.5	1.714	2.446	3.871	1.989	2.69	0.995	3.544	4.307	2.401	5.263	4.162	3.285	2.661	2.287	6.194	3.517
asv7	-0.422	0.165494	NotSig	D_0__Bacteria	D_1__Proteobacteria	D_2__Alphaproteobacteria	D_3__Rhizobiales	D_4__Beijerinckiaceae	D_5__Methylobacterium	D_6__Methylobacterium komagatae	2.504	3.355	5.859	1.18	2.376	2.721	2.753	1.16	3.084	2.425	4.059	3.683	1.603	1.686	4.606	1.51	3.955	2.461	3.205	5.083	1.437	4.067	5.544
asv8	0.553	0.0892096	NotSig	D_0__Bacteria	D_1__Proteobacteria	D_2__Alphaproteobacteria	D_3__Sphingomonadales	D_4__Sphingomonadaceae	D_5__Sphingomonas	D_6__Sphingomonas yunnanensis	3.258	2.221	5.479	2.442	4.909	2.971	1.867	1.55	2.272	2.099	3.228	8.51	2.731	5.523	1.002	1.398	1.418	2.987	2.27	2.212	1.74	1.343	2.314
asv9	0.419	0.352681	NotSig	D_0__Bacteria	D_1__Firmicutes	D_2__Bacilli	D_3__Lactobacillales	D_4__Streptococcaceae	D_5__Lactococcus	D_6__Lactococcus garvieae subsp. garvieae	2.817	2.107	4.924	0.544	0.384	0.865	3.476	4.046	2.889	4.747	4.018	3.243	3.958	1.08	4.467	1.489	1.678	2.329	3.084	1.674	1.886	2.156	1.224
asv10	0.466	0.393048	NotSig	D_0__Bacteria	D_1__Proteobacteria	D_2__Gammaproteobacteria	D_3__Enterobacteriales	D_4__Enterobacteriaceae			2.686	1.944	4.63	0.38	0.286	0.698	3.838	3.882	2.651	4.717	3.855	2.338	4.212	0.788	4.553	1.206	1.518	1.843	2.913	1.644	1.857	1.95	1.172
asv11	3.473	0.012544	Enriched	D_0__Bacteria	D_1__Proteobacteria	D_2__Gammaproteobacteria	D_3__Oceanospirillales	D_4__Halomonadaceae			3.866	0.348	4.214	0	0	0.052	0.07	0.101	0.065	1.375	4.672	3.532	28.789	0	0.021	0	0	0	0	0	3.45	0	0.01
asv12	-1.678	0.000205677	Depleted	D_0__Bacteria	D_1__Proteobacteria	D_2__Gammaproteobacteria	D_3__Betaproteobacteriales	D_4__Burkholderiaceae	D_5__Ralstonia		0.88	2.818	3.698	1.057	0.621	1.95	1.458	0.756	0.801	1.161	0.286	0.427	0.287	3.988	2.666	1.469	1.698	7.017	3.637	1.624	1.437	2.097	2.551
asv13	0.467	0.393048	NotSig	D_0__Bacteria	D_1__Proteobacteria	D_2__Gammaproteobacteria	D_3__Enterobacteriales	D_4__Enterobacteriaceae			1.943	1.406	3.349	0.236	0	0.594	2.858	3.025	2.64	3.056	2.465	1.886	2.664	0.606	3.06	0.851	1.338	1.569	1.999	1.017	1.417	1.284	0.915
asv14	-0.482	0.352681	NotSig	D_0__Bacteria	D_1__Actinobacteria	D_2__Actinobacteria	D_3__Micrococcales	D_4__Microbacteriaceae	D_5__Curtobacterium		1.245	1.739	2.984	0.256	3.421	1.293	1.575	1.122	0.606	1.019	0.844	1.71	0.608	3.918	1.621	2.138	0.789	3.777	1.135	0.737	0.977	0.51	1.79
asv15	0.363	0.279861	NotSig	D_0__Bacteria	D_1__Proteobacteria	D_2__Gammaproteobacteria	D_3__Enterobacteriales	D_4__Enterobacteriaceae			1.264	0.983	2.247	0.246	0	0.459	1.855	1.676	1.547	2.15	1.689	1.295	1.725	0.353	2.09	0.557	0.819	1.073	1.286	0.967	1.124	0.843	0.72
asv16	0.203	0.630529	NotSig	D_0__Bacteria	D_1__Firmicutes	D_2__Bacilli	D_3__Bacillales	D_4__Staphylococcaceae	D_5__Staphylococcus		1.185	1.03	2.215	0.297	0.197	0.49	1.937	2.231	1.461	1.355	1.417	0.993	1.47	0.454	2.207	0.598	0.629	1.063	1.638	0.777	1.222	1.029	0.679
asv17	-1.471	0.0185434	Depleted	D_0__Bacteria	D_1__Bacteroidetes	D_2__Bacteroidia	D_3__Cytophagales	D_4__Hymenobacteraceae	D_5__Hymenobacter	D_6__Siccationidurans occulans	0.572	1.587	2.159	0.082	0.503	1.939	0.63	0.29	0.552	0.856	0.545	0.151	0.177	1.616	0.416	2.969	0.999	0.891	1.447	0.488	0.665	1.235	5.142
asv18	-0.441	0.165494	NotSig	D_0__Bacteria	D_1__Proteobacteria	D_2__Gammaproteobacteria	D_3__Pseudomonadales	D_4__Pseudomonadaceae	D_5__Pseudomonas		0.854	1.16	2.014	0.133	5.629	0.719	0.315	1.097	0.195	0.183	0.136	0.025	0.111	2.312	0.373	6.545	0.3	0.506	0.311	0.319	0.479	0.176	0.278
asv19	0.699	0.279861	NotSig	D_0__Bacteria	D_1__Proteobacteria	D_2__Gammaproteobacteria	D_3__Aeromonadales	D_4__Aeromonadaceae	D_5__Aeromonas		1.203	0.741	1.944	0.267	0.168	0.24	1.633	1.916	1.634	1.742	1.648	1.069	1.714	0.252	1.866	0.426	0.829	0.678	1.055	0.458	0.704	0.598	0.545
asv20	0.123	0.739364	NotSig	D_0__Bacteria	D_1__Proteobacteria	D_2__Alphaproteobacteria	D_3__Sphingomonadales	D_4__Sphingomonadaceae	D_5__Sphingomonas		0.99	0.91	1.9	1.847	1.666	1.105	1.202	0.605	0.617	0.672	0.599	0.905	0.685	1.595	0.544	0.912	0.33	1.823	0.974	0.688	0.997	0.421	0.813
asv21	0.176	0.578742	NotSig	D_0__Bacteria	D_1__Proteobacteria	D_2__Gammaproteobacteria	D_3__Pseudomonadales	D_4__Moraxellaceae	D_5__Acinetobacter		0.99	0.876	1.866	0.503	0.217	0.511	1.575	1.702	1.039	1.009	1.239	0.955	1.15	0.363	1.322	0.415	0.37	0.82	1.216	0.767	0.782	1.235	1.471
asv22	-0.343	0.14314	NotSig	D_0__Bacteria	D_1__Actinobacteria	D_2__Actinobacteria	D_3__Micrococcales	D_4__Microbacteriaceae	D_5__Amnibacterium	D_6__uncultured bacterium	0.821	1.042	1.863	0.113	0.946	2.575	0.933	0.555	0.584	1.131	0.463	0.679	0.232	1.817	1.002	1.53	1.119	1.195	0.673	0.747	0.44	0.813	1.08
asv23	0.664	0.247451	NotSig	D_0__Bacteria	D_1__Firmicutes	D_2__Bacilli	D_3__Bacillales	D_4__Staphylococcaceae	D_5__Macrococcus		0.98	0.618	1.598	0.164	0.207	0.407	1.587	1.651	1.158	1.263	1.335	0.754	1.271	0.293	1.418	0.507	0.629	0.557	0.844	0.548	0.547	0.51	0.329
asv24	0.821	0.0114962	Enriched	D_0__Bacteria	D_1__Proteobacteria	D_2__Alphaproteobacteria	D_3__Sphingomonadales	D_4__Sphingomonadaceae	D_5__Sphingomonas	D_6__Sphingomonas roseiflava	0.967	0.547	1.514	1.764	0.848	0.855	0.922	0.529	0.898	0.672	1.648	1.056	0.475	0.959	0.341	0.831	0.23	0.648	0.713	0.249	0.586	0.441	0.473
asv25	-0.384	0.0524259	NotSig	D_0__Bacteria	D_1__Proteobacteria	D_2__Gammaproteobacteria	D_3__Betaproteobacteriales	D_4__Burkholderiaceae	D_5__Massilia		0.651	0.849	1.5	1.005	0.375	1.804	0.595	0.529	0.682	0.499	0.259	0.465	0.299	1.737	0.512	0.932	0.679	0.699	0.904	0.598	0.762	0.715	0.956
asv26	-0.578	0.165494	NotSig	D_0__Bacteria	D_1__Proteobacteria	D_2__Alphaproteobacteria	D_3__Rhizobiales	D_4__Beijerinckiaceae	D_5__Methylobacterium		0.599	0.894	1.493	0	0.296	1.533	0.91	0.416	0.617	0.55	0.776	0.528	0.365	1.504	1.727	1.074	1.009	0.446	0.653	0.429	0.225	1.205	0.669
asv27	0.669	0.0089307	Enriched	D_0__Bacteria	D_1__Proteobacteria	D_2__Alphaproteobacteria	D_3__Sphingomonadales	D_4__Sphingomonadaceae	D_5__Sphingomonas	D_6__Sphingomonas roseiflava	0.787	0.495	1.282	1.231	1.203	0.667	0.735	0.555	0.866	0.499	0.572	0.817	0.73	0.697	0.245	0.638	0.28	0.577	0.713	0.339	0.538	0.402	0.525
asv28	1.095	0.247451	NotSig	D_0__Bacteria	D_1__Proteobacteria	D_2__Alphaproteobacteria	D_3__Sphingomonadales	D_4__Sphingomonadaceae	D_5__Sphingomonas		0.823	0.385	1.208	1.221	0.513	0.427	0.35	0.164	0.487	0.418	1.512	2.678	0.464	0.646	0.096	0.355	0.38	0.304	0.553	0.548	0.166	0.137	0.669
asv29	0.486	0.279861	NotSig	D_0__Bacteria	D_1__Firmicutes	D_2__Bacilli	D_3__Lactobacillales	D_4__Streptococcaceae	D_5__Lactococcus		0.703	0.502	1.205	0.205	0	0.24	1.272	1.109	0.757	1.049	1.008	0.591	0.796	0.283	1.034	0.426	0.439	0.516	0.743	0.309	0.45	0.519	0.298
asv30	0.751	0.247451	NotSig	D_0__Bacteria	D_1__Proteobacteria	D_2__Gammaproteobacteria	D_3__Vibrionales	D_4__Vibrionaceae	D_5__Vibrio		0.737	0.438	1.175	0.154	0.069	0.219	1.202	1.185	0.768	1.029	0.967	0.754	1.028	0.182	1.13	0.274	0.499	0.304	0.553	0.299	0.352	0.48	0.309
asv31	0.674	0.314999	NotSig	D_0__Bacteria	D_1__Proteobacteria	D_2__Alphaproteobacteria	D_3__Sphingomonadales	D_4__Sphingomonadaceae	D_5__Sphingomonas		0.649	0.407	1.056	0.267	0.335	0.427	1.703	0.844	0.909	0.244	0.831	0.377	0.553	0.404	0.394	0.902	0.29	0.223	0.603	0.379	0.586	0	0.288
asv32	-0.518	0.150773	NotSig	D_0__Bacteria	D_1__Actinobacteria	D_2__Actinobacteria	D_3__Micrococcales	D_4__Microbacteriaceae	D_5__Amnibacterium	D_6__uncultured bacterium	0.431	0.618	1.049	0	0.227	1.157	0.548	0.441	0.335	0.703	0.409	0.226	0.265	0.818	0.597	1.54	0.729	0.699	0.563	0.498	0.352	0	0.381
asv33	0.023	0.795936	NotSig	D_0__Bacteria	D_1__Proteobacteria	D_2__Alphaproteobacteria	D_3__Rhizobiales	D_4__Beijerinckiaceae	D_5__Methylobacterium	D_6__Methylobacterium aquaticum	0.513	0.504	1.017	0.113	0.384	1.157	0.607	0.29	0.584	0.387	0.572	0.679	0.354	1.01	0.352	0.557	0.389	0.537	0.583	0.339	0.332	0.421	0.525
asv34	2.26	0.119824	NotSig	D_0__Bacteria	D_1__Proteobacteria	D_2__Gammaproteobacteria	D_3__Oceanospirillales	D_4__Halomonadaceae	D_5__Candidatus Portiera	D_6__Candidatus Portiera aleyrodidarum	0.841	0.175	1.016	0.031	0.306	0.052	0.035	0.176	0.206	5.522	1.457	0.289	0.332	0.475	0	0.02	0.06	0.597	0.563	0	0.039	0	0
asv35	0.644	0.190316	NotSig	D_0__Bacteria	D_1__Proteobacteria	D_2__Gammaproteobacteria	D_3__Enterobacteriales	D_4__Enterobacteriaceae			0.556	0.356	0.912	0.133	0.118	0.198	0.77	0.87	0.638	0.672	0.817	0.578	0.763	0.242	0.757	0.152	0.3	0.314	0.532	0.289	0.371	0.382	0.216
asv36	0.68	0.393048	NotSig	D_0__Bacteria	D_1__Firmicutes	D_2__Bacilli	D_3__Lactobacillales	D_4__Streptococcaceae	D_5__Streptococcus	D_6__Streptococcus parauberis	0.553	0.345	0.898	0.123	0.079	0.115	1.027	0.857	0.552	0.662	0.872	0.503	0.741	0.162	0.896	0.263	0.29	0.253	0.623	0.219	0.264	0.255	0.226
asv37	0.329	0.255045	NotSig	D_0__Bacteria	D_1__Actinobacteria	D_2__Actinobacteria	D_3__Micrococcales	D_4__Microbacteriaceae	D_5__Amnibacterium	D_6__uncultured bacterium	0.484	0.385	0.869	0	0.414	1.063	0.502	0.391	0.454	0.458	0.735	0.503	0.321	0.798	0	1.094	0.35	0.304	0.342	0.289	0	0	0.679
asv38	0.422	0.528849	NotSig	D_0__Bacteria	D_1__Firmicutes	D_2__Bacilli	D_3__Lactobacillales	D_4__Enterococcaceae	D_5__Vagococcus		0.47	0.351	0.821	0.082	0.128	0.094	0.747	0.769	0.563	0.601	0.64	0.415	0.663	0.162	0.789	0.213	0.23	0.425	0.583	0.269	0.518	0.157	0.165
asv39	0.528	0.853428	NotSig	D_0__Bacteria	D_1__Bacteroidetes	D_2__Bacteroidia	D_3__Cytophagales	D_4__Hymenobacteraceae	D_5__Hymenobacter		0.48	0.332	0.812	0.062	0.315	2.877	0.385	0.29	0.119	0.255	0.136	0.201	0.155	0.606	0.16	0.456	0.1	0.263	0.251	0	0.274	0.176	1.039
asv40	2.769	0.000860908	Enriched	D_0__Bacteria	D_1__Proteobacteria	D_2__Alphaproteobacteria	D_3__Sphingomonadales	D_4__Sphingomonadaceae			0.667	0.098	0.765	1.775	0.325	0.292	0.49	0.416	0.509	0.377	0.804	1.471	0.21	0	0	0	0.09	0	0.472	0.199	0	0	0.216
asv41	2.265	0.00793165	Enriched	D_0__Bacteria	D_1__Proteobacteria	D_2__Alphaproteobacteria	D_3__Rhizobiales	D_4__Beijerinckiaceae	D_5__Methylobacterium		0.615	0.128	0.743	0	0.237	0.834	0.513	0.315	0.498	0.326	2.247	0.817	0.365	0	0	0.811	0	0	0	0.468	0	0	0
asv42	0.687	0.362536	NotSig	D_0__Bacteria	D_1__Proteobacteria	D_2__Alphaproteobacteria	D_3__Sphingomonadales	D_4__Sphingomonadaceae	D_5__Sphingomonas		0.456	0.283	0.739	1.344	0	0.74	0.292	0.328	0.39	0.326	0.354	0.679	0.111	0.666	0	0.344	0.439	0.365	0.462	0.269	0	0	0.288
asv43	0.508	0.384494	NotSig	D_0__Bacteria	D_1__Proteobacteria	D_2__Gammaproteobacteria	D_3__Alteromonadales	D_4__Shewanellaceae	D_5__Shewanella		0.409	0.287	0.696	0	0	0.146	0.595	0.529	0.563	0.774	0.572	0.377	0.531	0.151	0.714	0.253	0.16	0.162	0.382	0.279	0.381	0.225	0.165
asv44	0.192	0.623046	NotSig	D_0__Bacteria	D_1__Proteobacteria	D_2__Gammaproteobacteria	D_3__Enterobacteriales	D_4__Enterobacteriaceae	D_5__Morganella	D_6__Morganella psychrotolerans	0.369	0.323	0.692	0.123	0.099	0.125	0.607	0.479	0.509	0.621	0.163	0.365	0.597	0	0.608	0.213	0.34	0.486	0.553	0.329	0.371	0	0.329
asv45	-0.812	0.458121	NotSig	D_0__Bacteria	D_1__Bacteroidetes	D_2__Bacteroidia	D_3__Cytophagales	D_4__Hymenobacteraceae	D_5__Hymenobacter	D_6__Siccationidurans occulans	0.229	0.402	0.631	0	0.266	1.595	0.21	0.101	0	0	0.068	0.05	0	1.272	0	0.274	0.36	0	0	0.259	0	0.265	1.594
asv46	-1.455	0.517356	NotSig	D_0__Bacteria	D_1__Proteobacteria	D_2__Deltaproteobacteria	D_3__Myxococcales	D_4__P3OB-42	D_5__uncultured bacterium	D_6__	0.164	0.451	0.615	0	0	0.532	0.14	0.302	0.151	0.265	0.095	0.113	0.044	2.807	0.192	0.385	0.22	0.577	0.151	0	0	0.176	0
asv47	0.936	0.139868	NotSig	D_0__Bacteria	D_1__Firmicutes	D_2__Clostridia	D_3__Clostridiales	D_4__Ruminococcaceae	D_5__Subdoligranulum		0.388	0.203	0.591	0.041	0.03	0.052	0.502	1.223	0.292	0.081	0.395	0.138	1.128	0	0	0.081	0	0.041	0.161	0.12	0.43	1.166	0.031
asv48	-0.404	0.314999	NotSig	D_0__Bacteria	D_1__Proteobacteria	D_2__Alphaproteobacteria	D_3__Sphingomonadales	D_4__Sphingomonadaceae	D_5__Sphingomonas		0.247	0.326	0.573	0.513	0.177	0.354	0.607	0.126	0.184	0.143	0.123	0.151	0.088	0.212	0.864	0	0.36	0.243	0.221	0.159	0.137	0.225	0.843
asv49	0.978	0.165465	NotSig	D_0__Bacteria	D_1__Proteobacteria	D_2__Gammaproteobacteria	D_3__Pseudomonadales	D_4__Moraxellaceae	D_5__Acinetobacter		0.368	0.187	0.555	0	0	0	0.642	0.605	0.39	0.479	0.477	0.427	0.663	0	0.704	0.253	0	0	0.452	0	0.459	0	0
asv50	0.413	0.517356	NotSig	D_0__Bacteria	D_1__Firmicutes	D_2__Bacilli	D_3__Lactobacillales	D_4__Enterococcaceae	D_5__Vagococcus		0.317	0.238	0.555	0	0	0	0.607	0.567	0.346	0.479	0.422	0.302	0.442	0.091	0.554	0.132	0.18	0.334	0.613	0.159	0	0.314	0
asv51	1.32	0.306761	NotSig	D_0__Bacteria	D_1__Proteobacteria	D_2__Alphaproteobacteria	D_3__Sphingomonadales	D_4__Sphingomonadaceae			0.394	0.158	0.552	1.303	0.099	0.177	0.21	0.202	0.411	0.122	0.191	1.006	0.221	0.424	0	0	0.06	0.122	0.231	0.269	0.215	0	0.257
asv52	0.781	0.670982	NotSig	D_0__Bacteria	D_1__Proteobacteria	D_2__Gammaproteobacteria	D_3__Betaproteobacteriales	D_4__Burkholderiaceae	D_5__Massilia		0.348	0.202	0.55	0	0	0.094	0.222	0.189	0	0.285	0.259	2.099	0.332	0.798	0.139	0.385	0.07	0	0	0.448	0	0	0.185
asv53	1.528	0.21057	NotSig	D_0__Bacteria	D_1__Proteobacteria	D_2__Alphaproteobacteria	D_3__Sphingomonadales	D_4__Sphingomonadaceae	D_5__Sphingomonas	D_6__Sphingomonas endophytica	0.407	0.141	0.548	0.236	1.991	0.219	0.105	0.101	0.108	0.081	0.191	0.893	0.144	0.333	0	0.081	0	0.223	0.382	0.289	0	0	0.103
asv54	0.506	0.165494	NotSig	D_0__Bacteria	D_1__Proteobacteria	D_2__Gammaproteobacteria	D_3__Pseudomonadales	D_4__Moraxellaceae	D_5__Psychrobacter		0.292	0.206	0.498	0.113	0	0.125	0.572	0.378	0.39	0.316	0.381	0.302	0.343	0.101	0.352	0.081	0.24	0.324	0.311	0.12	0.176	0.176	0.175
asv55	1.149	0.969805	NotSig	D_0__Bacteria	D_1__Bacteroidetes	D_2__Bacteroidia	D_3__Cytophagales	D_4__Spirosomaceae	D_5__Spirosoma	D_6__Spirosoma sp. NBRC 101364	0.342	0.154	0.496	0.133	0.365	2.585	0.07	0	0.032	0.031	0.054	0.05	0.1	0.263	0	0.041	0.13	0.152	0	0.12	0.068	0.039	0.73
asv56	0.17	0.528849	NotSig	D_0__Bacteria	D_1__Proteobacteria	D_2__Alphaproteobacteria	D_3__Rhizobiales	D_4__Beijerinckiaceae	D_5__Methylobacterium		0.258	0.229	0.487	0.226	0.049	0.5	0.233	0.088	0.151	0.907	0.123	0.201	0.1	0.212	0.171	0.122	0.36	0.253	0.191	0.259	0.117	0.186	0.422
asv57	1.623	0.113343	NotSig	D_0__Bacteria	D_1__Proteobacteria	D_2__Alphaproteobacteria	D_3__Sphingomonadales	D_4__Sphingomonadaceae	D_5__Sphingomonas		0.35	0.114	0.464	0.441	0	1.814	0.257	0.239	0.4	0	0.163	0.151	0.033	0.162	0	0.132	0.14	0	0.311	0	0	0	0.391
asv58	2.047	0.00706651	Enriched	D_0__Bacteria	D_1__Proteobacteria	D_2__Alphaproteobacteria	D_3__Rhizobiales	D_4__Beijerinckiaceae	D_5__Methylobacterium		0.363	0.088	0.451	0.031	0.207	0.573	0.362	0.252	0.833	0.153	0.449	0.691	0.077	0	0	0.01	0.14	0.122	0.151	0.229	0	0	0.226
asv59	-2.044	0.728051	NotSig	D_0__Bacteria	D_1__Proteobacteria	D_2__Gammaproteobacteria	D_3__Betaproteobacteriales	D_4__Burkholderiaceae	D_5__Massilia		0.087	0.357	0.444	0	0	0.375	0	0	0	0	0	0.49	0	2.958	0	0.334	0	0	0	0.279	0	0	0
asv60	1.114	0.00908243	Enriched	D_0__Bacteria	D_1__Proteobacteria	D_2__Alphaproteobacteria	D_3__Sphingomonadales	D_4__Sphingomonadaceae	D_5__Sphingomonas		0.293	0.136	0.429	0.431	0.365	0.177	0.222	0.252	0.238	0.377	0.395	0.39	0.088	0.091	0	0.071	0.19	0.132	0.392	0.159	0.156	0	0.165
asv61	-2.641	0.0138754	Depleted	D_0__Bacteria	D_1__Bacteroidetes	D_2__Bacteroidia	D_3__Cytophagales	D_4__Hymenobacteraceae	D_5__Hymenobacter	D_6__Siccationidurans occulans	0.059	0.369	0.428	0	0.118	0.073	0.047	0.076	0.032	0.153	0.054	0.038	0	0.192	0	0.831	0.2	0.749	0.241	0.04	0.078	0.157	1.203
asv62	0.629	0.279861	NotSig	D_0__Bacteria	D_1__Firmicutes	D_2__Bacilli	D_3__Bacillales	D_4__Listeriaceae	D_5__Brochothrix	D_6__Brochothrix thermosphacta	0.255	0.165	0.42	0.041	0	0.073	0.408	0.441	0.433	0.285	0.272	0.201	0.398	0.05	0.373	0.101	0.1	0.162	0.321	0.13	0.264	0.108	0.041
asv63	0.26	1	NotSig	D_0__Bacteria	D_1__Bacteroidetes	D_2__Bacteroidia	D_3__Cytophagales	D_4__Hymenobacteraceae	D_5__Hymenobacter	D_6__uncultured bacterium	0.211	0.176	0.387	0	0.177	0.917	0.28	0.176	0.054	0.336	0.109	0.063	0	0.061	0.149	0.182	0.28	0	0.131	0.209	0.166	0	0.586
asv64	0.428	0.421178	NotSig	D_0__Bacteria	D_1__Firmicutes	D_2__Bacilli	D_3__Lactobacillales	D_4__Enterococcaceae	D_5__Vagococcus		0.209	0.155	0.364	0	0	0.063	0.338	0.302	0.227	0.214	0.463	0.327	0.155	0.091	0.437	0.172	0	0.324	0	0	0.293	0.235	0
asv65	1.829	0.0422971	Enriched	D_0__Bacteria	D_1__Proteobacteria	D_2__Alphaproteobacteria	D_3__Sphingomonadales	D_4__Sphingomonadaceae	D_5__Sphingomonas		0.28	0.079	0.359	0.913	0	0.156	0.175	0.088	0.097	0.081	0.899	0.327	0.066	0	0	0.213	0	0	0.452	0	0	0	0.123
asv66	-0.367	0.314999	NotSig	D_0__Bacteria	D_1__Actinobacteria	D_2__Actinobacteria	D_3__Frankiales	D_4__Geodermatophilaceae	D_5__Geodermatophilus		0.157	0.202	0.359	0	0.079	0.354	0.128	0.164	0.108	0.122	0.218	0.314	0.077	0.374	0.075	0.253	0.13	0.172	0.161	0.09	0.186	0.137	0.442
asv67	0.711	0.211606	NotSig	D_0__Bacteria	D_1__Firmicutes	D_2__Bacilli	D_3__Lactobacillales	D_4__Streptococcaceae	D_5__Streptococcus	D_6__Streptococcus parauberis	0.222	0.135	0.357	0	0	0.063	0.338	0.454	0.292	0.326	0.313	0.189	0.243	0.061	0.331	0.152	0.11	0.162	0.191	0.12	0	0.147	0.082
asv68	0.806	0.149388	NotSig	D_0__Bacteria	D_1__Proteobacteria	D_2__Alphaproteobacteria	D_3__Rhizobiales	D_4__Beijerinckiaceae	D_5__Methylobacterium		0.226	0.129	0.355	0.031	0.168	0.271	0.233	0.126	0.271	0	0.586	0.465	0.111	0.111	0	0.03	0.1	0	0.181	0.14	0	0.196	0.535
asv69	1.935	0.0434643	Enriched	D_0__Bacteria	D_1__Firmicutes	D_2__Bacilli	D_3__Bacillales	D_4__Staphylococcaceae	D_5__Staphylococcus		0.274	0.072	0.346	0	0	0	0.525	0.567	0.368	0.418	0.327	0.163	0.376	0	0.405	0.132	0.18	0	0	0	0	0	0
asv70	0.171	0.677471	NotSig	D_0__Bacteria	D_1__Actinobacteria	D_2__Actinobacteria	D_3__Kineosporiales	D_4__Kineosporiaceae	D_5__Kineococcus		0.182	0.162	0.344	0.01	0.513	0.229	0.257	0.139	0.162	0.031	0.123	0.251	0.111	0.323	0.16	0.152	0	0.385	0.1	0.1	0.195	0	0.206
asv71	0.034	0.909586	NotSig	D_0__Bacteria	D_1__Firmicutes	D_2__Bacilli	D_3__Lactobacillales	D_4__Streptococcaceae	D_5__Lactococcus		0.163	0.16	0.323	0	0.03	0.125	0.233	0.265	0.195	0.346	0.163	0.101	0.177	0.131	0.256	0.203	0.13	0.203	0.281	0.239	0	0	0.154
asv72	2.441	1	NotSig	D_0__Bacteria	D_1__Bacteroidetes	D_2__Bacteroidia	D_3__Cytophagales	D_4__Hymenobacteraceae	D_5__Hymenobacter	D_6__uncultured bacterium	0.27	0.05	0.32	0	0	0	0	0	0	2.567	0	0	0.133	0	0	0.213	0	0.284	0	0	0	0	0
asv73	-0.191	0.732762	NotSig	D_0__Bacteria	D_1__Proteobacteria	D_2__Alphaproteobacteria	D_3__Rhizobiales	D_4__Beijerinckiaceae	D_5__Methylobacterium		0.144	0.165	0.309	0	0	0.198	0.128	0.126	0.238	0.081	0.218	0.176	0.276	0.192	0	0.334	0.26	0	0.1	0.11	0.117	0.245	0.288
asv74	0.399	1	NotSig	D_0__Bacteria	D_1__Proteobacteria	D_2__Gammaproteobacteria	D_3__Betaproteobacteriales	D_4__Burkholderiaceae			0.174	0.132	0.306	0.072	0.069	0.751	0.128	0.063	0.13	0.112	0.095	0.201	0.122	0.232	0	0.051	0.11	0.172	0.211	0.12	0	0.127	0.298
asv75	1.21	0.0919177	NotSig	D_0__Bacteria	D_1__Proteobacteria	D_2__Deltaproteobacteria	D_3__Desulfovibrionales	D_4__Desulfovibrionaceae	D_5__Desulfovibrio	D_6__gut metagenome	0.21	0.091	0.301	0.01	0	0.063	0.315	0.618	0.184	0.102	0.232	0.126	0.453	0	0	0.071	0	0	0.171	0.03	0.264	0.372	0
asv76	1.193	0.125485	NotSig	D_0__Bacteria	D_1__Proteobacteria	D_2__Gammaproteobacteria	D_3__Enterobacteriales	D_4__Enterobacteriaceae			0.207	0.091	0.298	0	0	0	0.327	0.353	0.227	0.234	0.313	0.251	0.365	0	0.32	0.091	0.09	0.182	0.09	0.06	0	0	0.072
asv77	0.289	0.565591	NotSig	D_0__Bacteria	D_1__Firmicutes	D_2__Bacilli	D_3__Lactobacillales	D_4__Carnobacteriaceae	D_5__Carnobacterium		0.162	0.133	0.295	0	0	0.042	0.315	0.391	0.206	0.194	0.218	0.138	0.122	0	0.331	0.101	0.21	0.314	0.271	0	0	0	0.103
asv78	0.289	0.449521	NotSig	D_0__Bacteria	D_1__Actinobacteria	D_2__Actinobacteria	D_3__Pseudonocardiales	D_4__Pseudonocardiaceae	D_5__Actinomycetospora	D_6__uncultured bacterium	0.16	0.131	0.291	0	0.118	0.302	0.093	0.227	0.206	0.153	0.245	0.189	0.066	0.222	0	0.091	0.14	0.142	0.171	0.169	0.068	0.069	0.237
asv79	0.472	0.911797	NotSig	D_0__Bacteria	D_1__Bacteroidetes	D_2__Bacteroidia	D_3__Sphingobacteriales	D_4__Sphingobacteriaceae	D_5__Mucilaginibacter	D_6__Mucilaginibacter sp. HME8677	0.168	0.121	0.289	0.215	0.493	0.052	0.093	0.063	0.076	0.061	0.082	0.465	0.077	0.03	0.032	0.142	0.02	0.081	0.161	0.14	0.137	0.118	0.35
asv80	0.358	0.423849	NotSig	D_0__Bacteria	D_1__Proteobacteria	D_2__Gammaproteobacteria	D_3__Pseudomonadales	D_4__Moraxellaceae	D_5__Psychrobacter	D_6__Psychrobacter pulmonis	0.161	0.126	0.287	0	0	0	0.245	0.302	0.151	0.244	0.313	0.101	0.254	0.071	0.203	0.081	0.06	0.223	0.271	0	0.215	0	0.134
asv81	-1.567	1	NotSig	D_0__Bacteria	D_1__Proteobacteria	D_2__Alphaproteobacteria	D_3__Caedibacterales	D_4__Caedibacteraceae	D_5__Caedibacter	D_6__uncultured bacterium	0.069	0.205	0.274	0	0.039	0.063	0.105	0	0.065	0.132	0.109	0.113	0.066	0.02	0.128	0.01	0.06	0.122	1.447	0.05	0.059	0.098	0.062
asv82	1.617	0.405322	NotSig	D_0__Bacteria	D_1__Bacteroidetes	D_2__Bacteroidia	D_3__Sphingobacteriales	D_4__Sphingobacteriaceae	D_5__Mucilaginibacter	D_6__Mucilaginibacter sp. HME8677	0.201	0.066	0.267	0.205	0.148	0	0	0	0	0.071	1.185	0.314	0.088	0.02	0	0	0.02	0	0.352	0.12	0	0	0.144
asv83	-0.781	0.490528	NotSig	D_0__Bacteria	D_1__Bacteroidetes	D_2__Bacteroidia	D_3__Cytophagales	D_4__Hymenobacteraceae	D_5__Hymenobacter	D_6__uncultured bacterium	0.097	0.167	0.264	0	0.128	0.271	0.082	0.088	0.335	0	0.041	0.025	0	0.545	0	0.314	0.11	0	0.06	0	0.205	0.167	0.267
asv84	-1.398	0.466753	NotSig	D_0__Bacteria	D_1__Proteobacteria	D_2__Alphaproteobacteria	D_3__Rhizobiales	D_4__Rhizobiaceae	D_5__Phyllobacterium		0.072	0.189	0.261	0.031	0.049	0.083	0.14	0.088	0.076	0.153	0.095	0	0	0	0	0	0.08	1.347	0.311	0.08	0	0.039	0.031
asv85	1.502	0.00884948	Enriched	D_0__Bacteria	D_1__Proteobacteria	D_2__Alphaproteobacteria	D_3__Rhizobiales	D_4__Beijerinckiaceae	D_5__Methylobacterium		0.188	0.066	0.254	0.051	0.148	0.261	0.292	0.164	0.227	0.092	0.272	0.277	0.1	0.081	0	0.101	0.16	0	0.201	0.07	0	0	0.051
asv86	0.528	0.241145	NotSig	D_0__Bacteria	D_1__Proteobacteria	D_2__Alphaproteobacteria	D_3__Sphingomonadales	D_4__Sphingomonadaceae	D_5__Sphingomonas		0.149	0.103	0.252	0.154	0.217	0.125	0.187	0.088	0.065	0.071	0.286	0.226	0.066	0.061	0.256	0	0.08	0.142	0.241	0.03	0.108	0	0.113
asv87	1.131	0.0319518	Enriched	D_0__Bacteria	D_1__Firmicutes	D_2__Bacilli	D_3__Lactobacillales	D_4__Enterococcaceae	D_5__Enterococcus		0.169	0.077	0.246	0.113	0	0.052	0.303	0.277	0.184	0.194	0.204	0.151	0.21	0	0.256	0.071	0.15	0	0	0	0.147	0.147	0
asv88	-0.26	0.970512	NotSig	D_0__Bacteria	D_1__Proteobacteria	D_2__Alphaproteobacteria	D_3__Rhizobiales	D_4__Beijerinckiaceae	D_5__1174-901-12	D_6__uncultured bacterium	0.112	0.134	0.246	0.103	0.099	0.156	0.117	0.151	0.141	0.122	0.054	0.101	0.077	0.091	0.192	0.081	0.06	0.111	0.181	0.12	0.059	0.088	0.36
asv89	-0.778	0.427181	NotSig	D_0__Bacteria	D_1__Proteobacteria	D_2__Alphaproteobacteria	D_3__Rhizobiales	D_4__Beijerinckiaceae	D_5__Methylobacterium		0.088	0.151	0.239	0.051	0	0.104	0.187	0.126	0.097	0.061	0.163	0.088	0	0.252	0.053	0.101	0.06	0.061	0.221	0.08	0.088	0.127	0.463
asv90	2.525	0.0371216	Enriched	D_0__Bacteria	D_1__Proteobacteria	D_2__Gammaproteobacteria	D_3__Enterobacteriales	D_4__Enterobacteriaceae	D_5__Pantoea		0.203	0.035	0.238	0	0.227	0	0.467	0	0	0.326	0.667	0.088	0.254	0	0	0	0	0	0.352	0	0	0	0
asv91	0.483	0.709628	NotSig	D_0__Bacteria	D_1__Proteobacteria	D_2__Gammaproteobacteria	D_3__Pseudomonadales	D_4__Moraxellaceae	D_5__Acinetobacter		0.136	0.098	0.234	0	0	0	0	0.353	0	0.285	0.232	0.163	0.332	0	0.373	0.101	0	0	0	0.169	0.332	0	0
asv92	1.369	0.0625413	NotSig	D_0__Bacteria	D_1__Firmicutes	D_2__Bacilli	D_3__Lactobacillales	D_4__Enterococcaceae	D_5__Vagococcus		0.167	0.065	0.232	0.082	0	0	0.28	0.378	0.26	0.183	0.123	0.126	0.243	0	0.277	0	0.18	0	0.191	0	0	0	0
asv93	-0.633	1	NotSig	D_0__Bacteria	D_1__Proteobacteria	D_2__Alphaproteobacteria	D_3__Rhizobiales	D_4__Beijerinckiaceae	D_5__1174-901-12	D_6__uncultured bacterium	0.087	0.135	0.222	0.041	0.02	0.042	0.105	0.227	0.076	0.234	0.041	0.075	0.011	0.02	0	0.821	0.11	0	0.111	0.08	0.078	0	0.134
asv94	3.701	0.925747	NotSig	D_0__Bacteria	D_1__Bacteroidetes	D_2__Bacteroidia	D_3__Chitinophagales	D_4__Chitinophagaceae	D_5__uncultured		0.206	0.016	0.222	2.031	0	0	0	0	0	0	0.014	0.013	0	0	0	0	0	0	0	0.04	0.068	0.049	0
asv95	-0.758	0.596563	NotSig	D_0__Bacteria	D_1__Deinococcus-Thermus	D_2__Deinococci	D_3__Deinococcales	D_4__Deinococcaceae	D_5__Deinococcus		0.082	0.138	0.22	0.113	0	0.094	0.128	0.101	0.043	0.153	0.054	0.063	0.066	0.525	0.075	0.061	0.2	0.081	0.09	0	0.039	0.186	0.123
asv96	0.765	0.283493	NotSig	D_0__Bacteria	D_1__Bacteroidetes	D_2__Bacteroidia	D_3__Cytophagales	D_4__Hymenobacteraceae	D_5__Hymenobacter		0.137	0.081	0.218	0	0.187	0.5	0.082	0.05	0.065	0.102	0.204	0.138	0.044	0	0	0.132	0.08	0	0.141	0	0	0.147	0.309
asv97	-1.855	0.305664	NotSig	D_0__Bacteria	D_1__Bacteroidetes	D_2__Bacteroidia	D_3__Cytophagales	D_4__Hymenobacteraceae	D_5__Hymenobacter	D_6__Hymenobacter sp. MIMBbqt21	0.047	0.169	0.216	0	0.02	0.146	0.047	0.025	0.022	0	0.041	0.101	0.066	0.353	0	0.142	0.01	0	0.08	0.04	0.176	0.078	0.813
asv98	0.888	0.0605337	NotSig	D_0__Bacteria	D_1__Proteobacteria	D_2__Alphaproteobacteria	D_3__Rhizobiales	D_4__Rhizobiaceae			0.139	0.075	0.214	0.133	0.256	0.115	0.07	0.101	0.032	0.163	0.109	0.39	0.022	0	0	0	0.05	0	0.121	0.159	0	0	0.422
asv99	11.06	0.0778725	NotSig	D_0__Bacteria	D_1__Proteobacteria	D_2__Alphaproteobacteria	D_3__Sphingomonadales	D_4__Sphingomonadaceae	D_5__Sphingomonas		0.213	0	0.213	1.016	0	0	0	0	0	0	0.477	0.641	0	0	0	0	0	0	0	0	0	0	0
asv100	1.085	0.338267	NotSig	D_0__Bacteria	D_1__Actinobacteria	D_2__Actinobacteria	D_3__Kineosporiales	D_4__Kineosporiaceae	D_5__Kineosporia	D_6__uncultured Kineosporiaceae bacterium	0.145	0.068	0.213	0.062	0	0.761	0.117	0.176	0.097	0.041	0	0.176	0.022	0.05	0	0.081	0.31	0.03	0	0.11	0	0	0.103
asv101	0.625	0.494665	NotSig	D_0__Bacteria	D_1__Proteobacteria	D_2__Gammaproteobacteria	D_3__Pseudomonadales	D_4__Moraxellaceae	D_5__Acinetobacter		0.126	0.081	0.207	0	0	0	0.245	0.214	0.173	0.051	0.191	0.138	0.243	0.02	0.256	0.03	0.04	0.071	0	0.1	0.108	0.127	0.062
asv102	2.331	0.0422971	Enriched	D_0__Bacteria	D_1__Bacteroidetes	D_2__Bacteroidia	D_3__Sphingobacteriales	D_4__Sphingobacteriaceae	D_5__Mucilaginibacter		0.173	0.034	0.207	0.39	0.601	0.063	0.023	0.063	0.032	0	0.095	0.427	0.033	0	0	0	0	0	0	0.11	0	0.069	0.165
asv103	0.515	0.608242	NotSig	D_0__Bacteria	D_1__Proteobacteria	D_2__Gammaproteobacteria	D_3__Enterobacteriales	D_4__Enterobacteriaceae	D_5__Morganella	D_6__uncultured Morganella sp.	0.12	0.084	0.204	0	0	0	0.28	0.328	0	0.336	0	0	0.254	0	0.426	0	0	0	0	0	0	0.412	0
asv104	0.963	0.165465	NotSig	D_0__Bacteria	D_1__Proteobacteria	D_2__Gammaproteobacteria	D_3__Pseudomonadales	D_4__Moraxellaceae	D_5__Acinetobacter	D_6__Acinetobacter lwoffii	0.135	0.069	0.204	0	0.069	0.125	0.245	0.265	0.195	0	0.191	0	0.265	0.121	0	0	0.11	0.172	0.291	0	0	0	0
asv105	1.37	0.0277192	Enriched	D_0__Bacteria	D_1__Proteobacteria	D_2__Gammaproteobacteria	D_3__Enterobacteriales	D_4__Enterobacteriaceae	D_5__Hafnia-Obesumbacterium		0.146	0.056	0.202	0	0	0.094	0.163	0.214	0.216	0.224	0.15	0.201	0.199	0	0.096	0.061	0.12	0	0.181	0	0.108	0	0
asv106	2.038	0.0426349	Enriched	D_0__Bacteria	D_1__Proteobacteria	D_2__Gammaproteobacteria	D_3__Enterobacteriales	D_4__Enterobacteriaceae			0.157	0.038	0.195	0	0	0	0.152	0.202	0.314	0.194	0.259	0.226	0.221	0	0.32	0.061	0	0	0	0	0	0	0
asv107	-0.557	0.654826	NotSig	D_0__Bacteria	D_1__Actinobacteria	D_2__Actinobacteria	D_3__Micrococcales	D_4__Microbacteriaceae	D_5__Curtobacterium		0.077	0.113	0.19	0	0.582	0	0	0	0	0	0	0.189	0	0.283	0	0.172	0	0.678	0	0	0	0	0
asv108	-2.241	0.120607	NotSig	D_0__Bacteria	D_1__Proteobacteria	D_2__Deltaproteobacteria	D_3__Myxococcales	D_4__P3OB-42	D_5__uncultured bacterium	D_6__	0.032	0.15	0.182	0	0	0	0	0.176	0.141	0	0	0	0	0.444	0	0.274	0.12	0	0	0.419	0	0	0.247
asv109	1.172	0.0898583	NotSig	D_0__Bacteria	D_1__Firmicutes	D_2__Bacilli	D_3__Lactobacillales				0.125	0.055	0.18	0	0	0	0.21	0.189	0.097	0.214	0.272	0.088	0.177	0	0.181	0	0	0	0	0	0.205	0.167	0
asv110	0.99	0.956883	NotSig	D_0__Bacteria	D_1__Bacteroidetes	D_2__Bacteroidia	D_3__Cytophagales	D_4__Hymenobacteraceae	D_5__Hymenobacter		0.119	0.06	0.179	0	0	1.095	0	0	0.097	0	0	0	0	0.05	0	0	0.549	0	0	0	0	0	0
asv111	-10.786	0.00597196	Depleted	D_0__Bacteria	D_1__Bacteroidetes	D_2__Bacteroidia	D_3__Cytophagales	D_4__Hymenobacteraceae	D_5__Hymenobacter		0	0.176	0.176	0	0	0	0	0	0	0	0	0	0	0.333	0	0.182	0.1	0.749	0	0.03	0	0	0.37
asv112	2.665	0.0168947	Enriched	D_0__Bacteria	D_1__Proteobacteria	D_2__Gammaproteobacteria	D_3__Pseudomonadales	D_4__Moraxellaceae	D_5__Acinetobacter		0.143	0.022	0.165	0	0	0	0.28	0.328	0.206	0.143	0.191	0.063	0.221	0	0	0	0	0	0	0	0.225	0	0
asv113	2.156	0.0191655	Enriched	D_0__Bacteria	D_1__Proteobacteria	D_2__Gammaproteobacteria	D_3__Alteromonadales	D_4__Shewanellaceae	D_5__Shewanella		0.134	0.03	0.164	0	0	0	0.28	0.227	0.151	0.153	0.163	0.126	0.243	0	0.149	0	0.03	0.122	0	0	0	0	0
asv114	-4.202	0.20061	NotSig	D_0__Bacteria	D_1__Proteobacteria						0.008	0.143	0.151	0	0	0.021	0	0.013	0.043	0	0	0	0	0.242	0.49	0.101	0.02	0	0	0	0	0	0.576
asv115	-2.439	1	NotSig	D_0__Bacteria	D_1__Proteobacteria	D_2__Alphaproteobacteria	D_3__Sphingomonadales	D_4__Sphingomonadaceae	D_5__Sphingomonas		0.021	0.116	0.137	0	0	0	0	0	0	0.214	0	0	0	0	0	0	0	1.164	0	0	0	0	0
asv116	-2.793	0.00232003	Depleted	D_0__Bacteria	D_1__Proteobacteria	D_2__Gammaproteobacteria	D_3__Betaproteobacteriales	D_4__Burkholderiaceae	D_5__Burkholderia-Caballeronia-Paraburkholderia		0.017	0.118	0.135	0	0	0	0.093	0.025	0	0.051	0	0	0	0.273	0.053	0.071	0.07	0.284	0.141	0	0.108	0.069	0.113
asv117	-3.668	0.456203	NotSig	D_0__Bacteria	D_1__Proteobacteria	D_2__Deltaproteobacteria	D_3__Myxococcales	D_4__P3OB-42	D_5__uncultured bacterium	D_6__	0.009	0.115	0.124	0.021	0.069	0	0	0	0	0	0	0	0	0.788	0	0.213	0	0	0	0.149	0	0	0
Enriched: enriched in the infected samples compare with the uninfected samples.
Depleted: depleted in the infected samples compare with the uninfected samples.

## Sheet: Table S4
Supplementary Table 4: Topological properties of microbial networks.
	Epiphytic and endophytic bacteria in the infected condition	Epiphytic and endophytic bacteria in the uninfected condition	Epiphytic bacteria only in the in the infected condition	Epiphytic bacteria only in the in the uninfected condition
Number of edgesa	1285	340	921	247
Number of nodesb	215	151	170	112
Positive edgesc	977	239	764	181
Negative edgesd	308	101	157	66
Connectancee	0.0558574	0.0300221	0.0641142	0.0397362
Average degreef	11.9535	4.50331	10.8353	4.41071
Average path lengthg	3.91972	5.09211	3.35484	2.85572
Network diameterh	8.8387	8.8785	6.6934	5.318
Clustering coefficienti	0.628561	0.644782	0.609889	0.707502
Number of clustersj	5	9	8	14
Modularityk	0.417399	0.593538	0.371164	0.504745
a: The number of connections obtained by SparCC correlations.
b: Microbial taxon (at ASV level) with at least one significant (P < 0.05) and strong (SparCC > 0.7 or < -0.7) correlation
c: SparCC positive correlation (> 0.7 with P < 0.05)
d: SparCC negative correlation (< -0.7 with P < 0.05)
e: The proportion of possible connections between ASVs.
f: The node connectivity, that is, the average number of connections per node in the network.
g: Average network distance between all pair of nodes or the average length off all edges in the network.
h: The longest distance between nodes in the network, measured in number of edges.
i: The degree that the nodes tend to cluster together, and how nodes are embedded in the community.
j: A community is defined as a group of nodes densely connected internally.
k: The ability of the nodes to form highly associated communities, that is, the structure with more complicated between nodes connections.

## Sheet: Table S5
Supplementary Table 5: Overview of shotgun metagenomic data.
		Epiphytic metagenome
Quality control	Raw reads	957969004
	QC reads	927191464
	Microbial reads	576690510
Assembly	Contigs (>= 0 bp)	6470625
	Contigs (>= 1000 bp)	947561
	Total length (>= 0 bp)	4827633135
	Total length (>= 1000 bp)	2368908107
	GC (%)	0.5268
	N50	968
Annotations	Predicted genes (>= 0 bp)	7621585
	Predicted genes (>= 100bp, non-redundant)	5592809
	Assigned to NCBI nr database (%)	0.5772
	Assigned to SWISS-PROT database (%)	0.2789
	Assigned to KEGG database (%)	0.5265
QC reads: the raw reads were trimmed with the sliding window approach to generate the trimmed reads using Trimmomatic.
Microbial reads: removal of plant-derived sequences and screening of sequences successfully annotated to bacteria, fungi, archaea or virus.

## Sheet: Table S6
Supplementary Table 6: Differential expression analysis (KOs) of the infected and uninfected samples in epiphytes at KEGG pathway.
Pathway	Enriched-KOs	Depleted-KOs
09191 Unclassified: metabolism	173	15
09101 Carbohydrate metabolism	136	6
09131 Membrane transport	100	10
09194 Poorly characterized	100	2
09108 Metabolism of cofactors and vitamins	92	5
09132 Signal transduction	85	82
09105 Amino acid metabolism	83	13
09102 Energy metabolism	63	15
09145 Cellular community - prokaryotes	55	8
09103 Lipid metabolism	44	18
09111 Xenobiotics biodegradation and metabolism	43	3
09107 Glycan biosynthesis and metabolism	40	10
09193 Unclassified: signaling and cellular processes	39	10
09104 Nucleotide metabolism	38	4
09109 Metabolism of terpenoids and polyketides	33	3
09110 Biosynthesis of other secondary metabolites	32	1
09175 Drug resistance: antimicrobial	27	3
09124 Replication and repair	26	5
09123 Folding, sorting and degradation	24	12
09142 Cell motility	23	4
09192 Unclassified: genetic information processing	22	0
09106 Metabolism of other amino acids	21	3
09171 Infectious disease: bacterial	19	17
09143 Cell growth and death	18	22
09152 Endocrine system	10	31
09161 Cancer: overview	9	36
09162 Cancer: specific types	8	16
09122 Translation	7	2
09159 Environmental adaptation	7	18
09174 Infectious disease: parasitic	7	11
09172 Infectious disease: viral	6	26
09151 Immune system	5	30
09167 Endocrine and metabolic disease	5	21
09141 Transport and catabolism	4	30
09154 Digestive system	4	15
09156 Nervous system	4	21
09153 Circulatory system	3	13
09158 Development and regeneration	3	11
09166 Cardiovascular disease	3	16
09121 Transcription	2	3
09133 Signaling molecules and interaction	2	29
09164 Neurodegenerative disease	2	21
09176 Drug resistance: antineoplastic	2	11
09112 Not included in regular maps	1	0
09144 Cellular community - eukaryotes	1	30
09149 Aging	1	5
09155 Excretory system	1	1
09157 Sensory system	1	8
09165 Substance dependence	1	8
09163 Immune disease	0	4
Enriched-Kos: enriched in the infected samples compare with the uninfected samples.
Depleted-Kos: depleted in the infected samples compare with the uninfected samples.

## Sheet: Table S7
Supplementary Table 7: Differential expression analysis (CAZy gene families) between the infected and uninfected samples in the epiphytes.
CAZy id	Description	LogFC	P-value	FDR
AA16	Lytic cellulose monooxygenase (C1-hydroxylating) (EC 1.14.99.54)	-1.00333	0.0193942	0.0576978
CBM11	Modules of approx. 180-200 residues. The CBM11 of Clotridium thermocellum Cel26A-Cel5E has been shown to bind both beta-1,4-glucan and beta-1,3-1,4-mixed linked glucans.	2.42819	0.0106195	0.0423688
CBM14	Modules of approx. 70 residues. The chitin-binding function has been demonstrated in several cases. These modules are found attached to a number of chitinase catalytic domains, but also in non-catalytic proteins either in isolation or as multiple repeats; chitin binding (EC IIa.chitin)	-2.4353	9.54779e-05	0.00342641
CBM2	Modules of approx. 100 residues and which are found in a large number of bacterial enzymes. The cellulose-binding function has been demonstrated in many cases. Several of these modules have been shown to also bind chitin or xylan.	1.35887	0.000278128	0.00709225
CBM51	Modules of approx. 150 residues found attached to various enzymes from families GH2, GH27, GH31, GH95, GH98 and GH101 . Binding to galactose and to blood group A/B-antigens demonstrated in the case of C. perfringens GH95CBM51 and GH98CBM51 respectively [Gregg KJ et al. (2008) J. Biol. Chem. 283:12604-13 PMID: 18292090].	1.27338	9.4383e-06	0.0010511
CBM66	The CBM66 module, derived from the Bacillus subtilis exo-acting beta-fructosidase SacC, targets the terminal fructoside residue of fructans.	1.03435	0.0030062	0.0283386
CE14	N-acetyl-1-D-myo-inosityl-2-amino-2-deoxy-alpha-D-glucopyranoside deacetylase (EC 3.5.1.89); diacetylchitobiose deacetylase (EC 3.5.1.-); mycothiol S-conjugate amidase (EC 3.5.1.-)	1.14171	0.000105576	0.00342641
CE7	acetyl xylan esterase (EC 3.1.1.72); cephalosporin-C deacetylase (EC 3.1.1.41).	1.01636	0.0150036	0.0493135
GH108	N-acetylmuramidase (EC 3.2.1.17)	1.20758	1.47212e-05	0.0010511
GH116	beta-glucosidase (EC 3.2.1.21); beta-xylosidase (EC 3.2.1.37); acid beta-glucosidase/beta-glucosylceramidase (EC 3.2.1.45); beta-N-acetylglucosaminidase (EC 3.2.1.52)	1.46887	0.0207962	0.0603597
GH13_30	alpha-amylase (EC 3.2.1.1); pullulanase (EC 3.2.1.41); cyclomaltodextrin glucanotransferase (EC 2.4.1.19); cyclomaltodextrinase (EC 3.2.1.54); trehalose-6-phosphate hydrolase (EC 3.2.1.93); oligo-alpha-glucosidase (EC 3.2.1.10); maltogenic amylase (EC 3.2.1.133); neopullulanase (EC 3.2.1.135); alpha-glucosidase (EC 3.2.1.20); maltotetraose-forming alpha-amylase (EC 3.2.1.60); isoamylase (EC 3.2.1…	1.03088	0.00041441	0.00948842
GH13_39	alpha-amylase (EC 3.2.1.1); pullulanase (EC 3.2.1.41); cyclomaltodextrin glucanotransferase (EC 2.4.1.19); cyclomaltodextrinase (EC 3.2.1.54); trehalose-6-phosphate hydrolase (EC 3.2.1.93); oligo-alpha-glucosidase (EC 3.2.1.10); maltogenic amylase (EC 3.2.1.133); neopullulanase (EC 3.2.1.135); alpha-glucosidase (EC 3.2.1.20); maltotetraose-forming alpha-amylase (EC 3.2.1.60); isoamylase (EC 3.2.1…	2.26692	0.0438698	0.099755
GH130	beta-1,4-mannosylglucose phosphorylase (EC 2.4.1.281); beta-1,4-mannooligosaccharide phosphorylase (EC 2.4.1.319); beta-1,4-mannosyl-N-acetyl-glucosamine phosphorylase (EC 2.4.1.320); beta-1,2-mannobiose phosphorylase (EC 2.4.1.-); beta-1,2-oligomannan phosphorylase (EC 2.4.1.-); beta-1,2-mannosidase (EC 3.2.1.-)	1.0669	4.62765e-05	0.00206509
GH138	alpha-galacturonidase (EC 3.2.1.-)	1.85062	0.0339443	0.0807873
GH143	2-keto-3-deoxy-D-lyxo-heptulosaric acid hydrolase (EC 3.2.1.-)	1.93604	0.0301124	0.0741388
GH164	beta-mannosidase (EC 3.2.1.25); beta-mannosidase (EC 3.2.1.25)	4.66067	0.00761254	0.0352686
GH43_10	beta-xylosidase (EC 3.2.1.37); alpha-L-arabinofuranosidase (EC 3.2.1.55); xylanase (EC 3.2.1.8); alpha-1,2-L-arabinofuranosidase (EC 3.2.1.-); exo-alpha-1,5-L-arabinofuranosidase (EC 3.2.1.-); [inverting] exo-alpha-1,5-L-arabinanase (EC 3.2.1.-); beta-1,3-xylosidase (EC 3.2.1.-); [inverting] exo-alpha-1,5-L-arabinanase (EC 3.2.1.-); [inverting] endo-alpha-1,5-L-arabinanase (EC 3.2.1.99); exo-beta…	1.16729	0.00057102	0.0113252
GH43_12	beta-xylosidase (EC 3.2.1.37); alpha-L-arabinofuranosidase (EC 3.2.1.55); xylanase (EC 3.2.1.8); alpha-1,2-L-arabinofuranosidase (EC 3.2.1.-); exo-alpha-1,5-L-arabinofuranosidase (EC 3.2.1.-); [inverting] exo-alpha-1,5-L-arabinanase (EC 3.2.1.-); beta-1,3-xylosidase (EC 3.2.1.-); [inverting] exo-alpha-1,5-L-arabinanase (EC 3.2.1.-); [inverting] endo-alpha-1,5-L-arabinanase (EC 3.2.1.99); exo-beta…	1.30073	4.17797e-05	0.00206509
GH43_18	beta-xylosidase (EC 3.2.1.37); alpha-L-arabinofuranosidase (EC 3.2.1.55); xylanase (EC 3.2.1.8); alpha-1,2-L-arabinofuranosidase (EC 3.2.1.-); exo-alpha-1,5-L-arabinofuranosidase (EC 3.2.1.-); [inverting] exo-alpha-1,5-L-arabinanase (EC 3.2.1.-); beta-1,3-xylosidase (EC 3.2.1.-); [inverting] exo-alpha-1,5-L-arabinanase (EC 3.2.1.-); [inverting] endo-alpha-1,5-L-arabinanase (EC 3.2.1.99); exo-beta…	1.39417	0.00255179	0.0283386
GH43_28	beta-xylosidase (EC 3.2.1.37); alpha-L-arabinofuranosidase (EC 3.2.1.55); xylanase (EC 3.2.1.8); alpha-1,2-L-arabinofuranosidase (EC 3.2.1.-); exo-alpha-1,5-L-arabinofuranosidase (EC 3.2.1.-); [inverting] exo-alpha-1,5-L-arabinanase (EC 3.2.1.-); beta-1,3-xylosidase (EC 3.2.1.-); [inverting] exo-alpha-1,5-L-arabinanase (EC 3.2.1.-); [inverting] endo-alpha-1,5-L-arabinanase (EC 3.2.1.99); exo-beta…	1.35888	0.00858477	0.0369249
GH43_29	beta-xylosidase (EC 3.2.1.37); alpha-L-arabinofuranosidase (EC 3.2.1.55); xylanase (EC 3.2.1.8); alpha-1,2-L-arabinofuranosidase (EC 3.2.1.-); exo-alpha-1,5-L-arabinofuranosidase (EC 3.2.1.-); [inverting] exo-alpha-1,5-L-arabinanase (EC 3.2.1.-); beta-1,3-xylosidase (EC 3.2.1.-); [inverting] exo-alpha-1,5-L-arabinanase (EC 3.2.1.-); [inverting] endo-alpha-1,5-L-arabinanase (EC 3.2.1.99); exo-beta…	1.00965	0.0010992	0.0184615
GH43_3	beta-xylosidase (EC 3.2.1.37); alpha-L-arabinofuranosidase (EC 3.2.1.55); xylanase (EC 3.2.1.8); alpha-1,2-L-arabinofuranosidase (EC 3.2.1.-); exo-alpha-1,5-L-arabinofuranosidase (EC 3.2.1.-); [inverting] exo-alpha-1,5-L-arabinanase (EC 3.2.1.-); beta-1,3-xylosidase (EC 3.2.1.-); [inverting] exo-alpha-1,5-L-arabinanase (EC 3.2.1.-); [inverting] endo-alpha-1,5-L-arabinanase (EC 3.2.1.99); exo-beta…	1.07698	0.00213274	0.0262547
GH43_34	beta-xylosidase (EC 3.2.1.37); alpha-L-arabinofuranosidase (EC 3.2.1.55); xylanase (EC 3.2.1.8); alpha-1,2-L-arabinofuranosidase (EC 3.2.1.-); exo-alpha-1,5-L-arabinofuranosidase (EC 3.2.1.-); [inverting] exo-alpha-1,5-L-arabinanase (EC 3.2.1.-); beta-1,3-xylosidase (EC 3.2.1.-); [inverting] exo-alpha-1,5-L-arabinanase (EC 3.2.1.-); [inverting] endo-alpha-1,5-L-arabinanase (EC 3.2.1.99); exo-beta…	1.49012	8.10861e-06	0.0010511
GH43_9	beta-xylosidase (EC 3.2.1.37); alpha-L-arabinofuranosidase (EC 3.2.1.55); xylanase (EC 3.2.1.8); alpha-1,2-L-arabinofuranosidase (EC 3.2.1.-); exo-alpha-1,5-L-arabinofuranosidase (EC 3.2.1.-); [inverting] exo-alpha-1,5-L-arabinanase (EC 3.2.1.-); beta-1,3-xylosidase (EC 3.2.1.-); [inverting] exo-alpha-1,5-L-arabinanase (EC 3.2.1.-); [inverting] endo-alpha-1,5-L-arabinanase (EC 3.2.1.99); exo-beta…	1.25316	0.000548843	0.0113252
GH5_13	endo-beta-1,4-glucanase / cellulase (EC 3.2.1.4); endo-beta-1,4-xylanase (EC 3.2.1.8); beta-glucosidase (EC 3.2.1.21); beta-mannosidase (EC 3.2.1.25); beta-glucosylceramidase (EC 3.2.1.45); glucan beta-1,3-glucosidase (EC 3.2.1.58); licheninase (EC 3.2.1.73); exo-beta-1,4-glucanase / cellodextrinase (EC 3.2.1.74); glucan endo-1,6-beta-glucosidase (EC 3.2.1.75); mannan endo-beta-1,4-mannosidase (E…	1.31099	6.67481e-06	0.0010511
GH5_27	endo-beta-1,4-glucanase / cellulase (EC 3.2.1.4); endo-beta-1,4-xylanase (EC 3.2.1.8); beta-glucosidase (EC 3.2.1.21); beta-mannosidase (EC 3.2.1.25); beta-glucosylceramidase (EC 3.2.1.45); glucan beta-1,3-glucosidase (EC 3.2.1.58); licheninase (EC 3.2.1.73); exo-beta-1,4-glucanase / cellodextrinase (EC 3.2.1.74); glucan endo-1,6-beta-glucosidase (EC 3.2.1.75); mannan endo-beta-1,4-mannosidase (E…	2.49909	0.000253881	0.00697197
GH5_8	endo-beta-1,4-glucanase / cellulase (EC 3.2.1.4); endo-beta-1,4-xylanase (EC 3.2.1.8); beta-glucosidase (EC 3.2.1.21); beta-mannosidase (EC 3.2.1.25); beta-glucosylceramidase (EC 3.2.1.45); glucan beta-1,3-glucosidase (EC 3.2.1.58); licheninase (EC 3.2.1.73); exo-beta-1,4-glucanase / cellodextrinase (EC 3.2.1.74); glucan endo-1,6-beta-glucosidase (EC 3.2.1.75); mannan endo-beta-1,4-mannosidase (E…	-2.39213	0.00474687	0.0318161
GH59	beta-galactosidase (EC 3.2.1.23); galactocerebrosidase (EC 3.2.1.46)	2.03741	0.0134519	0.0472167
GH68	levansucrase (EC 2.4.1.10); beta-fructofuranosidase (EC 3.2.1.26); inulosucrase (EC 2.4.1.9).	1.04836	0.00701628	0.0337488
GH74	endoglucanase (EC 3.2.1.4); oligoxyloglucan reducing end-specific cellobiohydrolase (EC 3.2.1.150); xyloglucanase (EC 3.2.1.151)	1.35164	1.23605e-05	0.0010511
GH8	chitosanase (EC 3.2.1.132); cellulase (EC 3.2.1.4); licheninase (EC 3.2.1.73); endo-1,4-beta-xylanase (EC 3.2.1.8); reducing-end-xylose releasing exo-oligoxylanase (EC 3.2.1.156)	1.19827	0.0011894	0.0184615
GH84	N-acetyl beta-glucosaminidase (EC 3.2.1.52); hyaluronidase (EC 3.2.1.35); [protein]-3-O-(GlcNAc)-L-Ser/Thr beta-N-acetylglucosaminidase (EC 3.2.1.169)	1.59789	9.75983e-05	0.00342641
GH89	alpha-N-acetylglucosaminidase (EC 3.2.1.50)	1.3083	0.000425251	0.00948842
GH99	glycoprotein endo-alpha-1,2-mannosidase (EC 3.2.1.130); mannan endo-1,2-alpha-mannanase (3.2.1.-)	1.78535	0.0297685	0.073801
GT104	dTDP-beta-L-Rhap : arginine alpha-L-rhamnosyltransferase (EC 2.4.1.-)	-1.0311	0.0150735	0.0493135
GT64	UDP-GlcNAc: heparan alpha-N-acetylhexosaminyltransferase (EC 2.4.1.224)	2.55464	0.0242178	0.0650058
GT87	polyprenol-P-Man: alpha-1,2-mannosyltransferase (EC 2.4.1.-)	1.38991	0.00552048	0.0318457
PL1_6	pectate lyase (EC 4.2.2.2); exo-pectate lyase (EC 4.2.2.9); pectin lyase (EC 4.2.2.10).	5.31614	0.00511227	0.0318457
PL5	alginate lyase (EC 4.2.2.3).	-1.87468	0.00193961	0.025646
PL9_2	pectate lyase (EC 4.2.2.2); exopolygalacturonate lyase (EC 4.2.2.9); thiopeptidoglycan lyase (EC 4.2.2.-).	1.52501	0.00857559	0.0369249
LogFC>0: higher abundance in the infected samples compare with the uninfected samples.
LogFC<0: lower abundance in the infected samples compare with the uninfected samples.
Differential analysis using DESeq2.

## Sheet: Table S8
Supplementary Table 8: Summary of the de novo assembly of epiphytic bacterial genomes.
Genomic bins	Abundance (calculate by Salmon software)							Fold-change	Completeness	Contamination	GC	Lineage_checkM	N50	Genome size	Binner	Bin_reassembled	Completeness_reassembled	Contamination_reassembled	Lineage_reassembled_taxator-tk	Lineage_reassembled_phylophlan
	Infected samples				Uninfected samples
	EP_MG_D_A	EP_MG_D_B	EP_MG_D_C		EP_MG_H_A	EP_MG_H_B	EP_MG_H_C
bin 1	5.50973	5.64062	5.68413		3.59138	1.13924	1.37948	2.75519	91.95	2.371	0.69	Rhizobiales	18996	3184682	binsAB	bin.1.orig	91.95	2.371	Bacteria;Proteobacteria;Alphaproteobacteria;Rhizobiales	kSGB_11400:Species:k__Bacteria|p__Proteobacteria|c__Alphaproteobacteria|o__Rhizobiales|f__Methylobacteriaceae|g__Methylobacterium|s__Methylobacterium_sp_Leaf113|t__SGB11400:0.227796
bin 2	0.75791	1.16787	0.686046		2.47262	2.60316	1.40232	0.403179	99.66	2.85	0.659	Burkholderiaceae	151960	5432531	binsA	bin.2.orig	99.66	2.85	Bacteria;Proteobacteria;Betaproteobacteria;Burkholderiales;Burkholderiaceae	kSGB_12916:Species:k__Bacteria|p__Proteobacteria|c__Betaproteobacteria|o__Burkholderiales|f__Burkholderiaceae|g__Ralstonia|s__Ralstonia_solanacearum|t__SGB12916:0.11510666666666668
bin 3	1.45013	0.053699	0.040532		0.017877	0.029873	0.013721	25.1234	89.07	9.468	0.682	Sphingomonadales	9480	3910363	binsBC	bin.3.orig	89.07	9.468	Bacteria;Proteobacteria;Alphaproteobacteria;Sphingomonadales;Sphingomonadaceae	kSGB_11688:Species:k__Bacteria|p__Proteobacteria|c__Alphaproteobacteria|o__Sphingomonadales|f__Sphingomonadaceae|g__Sphingomonas|s__Sphingomonas_endophytica|t__SGB11688:0.140258
bin 4	0.614153	0.648815	0.724879		0.155288	0.085057	0.126559	5.41789	83.55	9.486	0.739	Actinomycetales	8126	2468772	binsAB	bin.4.strict	86.18	7.031	Bacteria;Actinobacteria;Actinobacteria;Micrococcales	kSGB_16803:Species:k__Bacteria|p__Actinobacteria|c__Actinobacteria|o__Micrococcales|f__Microbacteriaceae|g__Curtobacterium|s__Curtobacterium_sp_ER1_6|t__SGB16803:0.222464
bin 5	0.001834	0.117372	0.007936		0	0.612533	0.289891	0.140889	81.79	3.616	0.695	Sphingomonadales	4745	2092716	binsAC	bin.5.orig	81.79	3.616	Bacteria;Proteobacteria;Alphaproteobacteria;Sphingomonadales;Sphingomonadaceae;Sphingomonas	kSGB_11690:Species:k__Bacteria|p__Proteobacteria|c__Alphaproteobacteria|o__Sphingomonadales|f__Sphingomonadaceae|g__Sphingomonas|s__Sphingomonas_rubra|t__SGB11690:0.165549
bin 6	0.164939	0.180745	0.245942		0.037045	0	0.197954	2.51757	91.65	3.712	0.319	Rickettsiales	4953	1243435	binsA	bin.6.permissive	93.07	1.263	Bacteria;Proteobacteria;Alphaproteobacteria;Rickettsiales;Rickettsiaceae	kSGB_5477:Species:k__Bacteria|p__Proteobacteria|c__Alphaproteobacteria|o__Rickettsiales|f__Rickettsiaceae|g__Rickettsia|s__Rickettsia_endosymbiont_of_Culicoides_newsteadi|t__SGB5477:0.306598
bin 7	0.165925	0.309821	0.117623		0.240703	0.06572	0.155534	1.28447	95.55	1.276	0.713	Bacteria	10420	3353065	binsA	bin.7.orig	95.55	1.276	Bacteria;Deinococcus-Thermus;Deinococci;Deinococcales;Deinococcaceae;Deinococcus;Deinococcus gobiensis	kSGB_17541:Species:k__Bacteria|p__Deinococcus_Thermus|c__Deinococci|o__Deinococcales|f__Deinococcaceae|g__Deinococcus|s__Deinococcus_gobiensis|t__SGB17541:0.0150866
bin 8	0.875715	0.657761	0.519293		0.765125	0.397259	0.355204	1.35265	74.04	7.39	0.743	Actinomycetales	4417	2446927	binsA	bin.8.orig	74.04	7.39	Bacteria;Actinobacteria;Actinobacteria;Micrococcales;Microbacteriaceae	kSGB_16800:Species:k__Bacteria|p__Actinobacteria|c__Actinobacteria|o__Micrococcales|f__Microbacteriaceae|g__Curtobacterium|s__Curtobacterium_sp_MCBA15_004|t__SGB16800:0.21723900000000002
bin 9	0.25325	0.21917	0.384229		0.239199	0.111768	0.241954	1.44479	95.39	3.007	0.75	Actinomycetales	17428	4206144	binsA	bin.9.orig	95.39	3.007	Bacteria;Actinobacteria;Actinobacteria;Geodermatophilales;Geodermatophilaceae	kSGB_16541:Species:k__Bacteria|p__Actinobacteria|c__Actinobacteria|o__Geodermatophilales|f__Geodermatophilaceae|g__Klenkia|s__Klenkia_taihuensis|t__SGB16541:0.0653942
bin 10	0.015165	0.00737	0.670605		0.0058	0.075236	0.010583	7.56546	87.51	2.104	0.718	Actinomycetales	10376	3493761	binsAB	bin.10.orig	87.51	2.104	Bacteria;Actinobacteria;Actinobacteria;Micrococcales;Microbacteriaceae;Curtobacterium;Curtobacterium sp. BH-2-1-1	kSGB_16808:Species:k__Bacteria|p__Actinobacteria|c__Actinobacteria|o__Micrococcales|f__Microbacteriaceae|g__Curtobacterium|s__Curtobacterium_sp_BH_2_1_1|t__SGB16808:0.0177369
bin 11	0.064549	0.034679	1.15247		0	0	0	N	80.95	1.622	0.716	Sphingomonadales	7503	2120681	binsAB	bin.11.orig	80.95	1.622	Bacteria;Proteobacteria;Alphaproteobacteria;Sphingomonadales;Sphingomonadaceae	kSGB_11690:Species:k__Bacteria|p__Proteobacteria|c__Alphaproteobacteria|o__Sphingomonadales|f__Sphingomonadaceae|g__Sphingomonas|s__Sphingomonas_rubra|t__SGB11690:0.196126
bin 12	0.264647	0.112146	0.188172		0.314699	0.048151	0.029004	1.44177	94.89	4.118	0.733	Actinomycetales	9116	5918981	binsA	bin.12.orig	94.89	4.118	Bacteria;Actinobacteria;Actinobacteria	kSGB_16534:Species:k__Bacteria|p__Actinobacteria|c__Actinobacteria|o__Geodermatophilales|f__Geodermatophilaceae|g__Geodermatophilus|s__Geodermatophilus_dictyosporus|t__SGB16534:0.227796
bin 13	0.626608	0.811026	1.44004		0.078125	0.008486	0.015056	28.3049	90.52	7.461	0.702	Sphingomonadales	16164	2744876	binsABC	bin.13.orig	90.52	7.461	Bacteria;Proteobacteria;Alphaproteobacteria;Sphingomonadales;Sphingomonadaceae	kSGB_11690:Species:k__Bacteria|p__Proteobacteria|c__Alphaproteobacteria|o__Sphingomonadales|f__Sphingomonadaceae|g__Sphingomonas|s__Sphingomonas_rubra|t__SGB11690:0.130149
bin 14	0.046027	0.02616	0.417658		0.062772	0.016435	0	6.18437	74.19	4.021	0.664	Burkholderiales	3661	4457415	binsAC	bin.14.orig	74.19	4.021	Bacteria;Proteobacteria;Betaproteobacteria;Burkholderiales;Oxalobacteraceae	kSGB_12824:Species:k__Bacteria|p__Proteobacteria|c__Betaproteobacteria|o__Burkholderiales|f__Oxalobacteraceae|g__Massilia|s__Massilia_sp_WF1|t__SGB12824:0.13807999999999998
bin 15	0.063912	0.178773	0.0668415		0.484751	0.410537	0.114226	0.306609	71.16	3.225	0.711	Deltaproteobacteria	9908	2482734	binsAC	bin.15.orig	71.16	3.225	Bacteria	kSGB_13225:Species:k__Bacteria|p__Proteobacteria|c__Deltaproteobacteria|o__Myxococcales|f__Anaeromyxobacteraceae|g__Anaeromyxobacter|s__Anaeromyxobacter_dehalogenans|t__SGB13225:0.28747449999999997
bin 16	0	0	0.00082		0.683741	0.134738	0.323801	0.000717863	96.6	6.872	0.322	Rickettsiales	9391	1372882	binsABC	bin.16.strict	96.91	4.028	Bacteria;Proteobacteria;Alphaproteobacteria;Rickettsiales;Rickettsiaceae	kSGB_5474:Species:k__Bacteria|p__Proteobacteria|c__Alphaproteobacteria|o__Rickettsiales|f__Rickettsiaceae|g__Rickettsia|s__Rickettsia_rickettsii|t__SGB5474:0.3050731951219512
bin 17	0.346535	0.365253	0.262953		0.557773	0.345057	0.310194	0.803563	75.45	5.847	0.683	Rhizobiales	9284	5662585	binsA	bin.17.orig	75.45	5.847	Bacteria;Proteobacteria;Alphaproteobacteria;Rhizobiales;Methylobacteriaceae;Methylobacterium	kSGB_11389:Species:k__Bacteria|p__Proteobacteria|c__Alphaproteobacteria|o__Rhizobiales|f__Methylobacteriaceae|g__Methylobacterium|s__Methylobacterium_phyllostachyos|t__SGB11389:0.106126
bin 18	0.00381	0	1.70924		0	0.000921	0.001236	794.182	96.07	1.461	0.579	Gammaproteobacteria	83337	2880130	binsBC	bin.18.orig	96.07	1.461	Bacteria;Proteobacteria;Gammaproteobacteria;Oceanospirillales;Halomonadaceae	kSGB_11860:Species:k__Bacteria|p__Proteobacteria|c__Gammaproteobacteria|o__Oceanospirillales|f__Halomonadaceae|g__Salinicola|s__Salinicola_sp_MH3R3_1|t__SGB11860:0.279978
bin 19	0.06494	0.199022	0.84669		0	0	0	N	76.39	3.785	0.706	Alphaproteobacteria	4783	2505405	binsA	bin.19.orig	76.39	3.785	Bacteria;Proteobacteria;Alphaproteobacteria;Sphingomonadales;Sphingomonadaceae	kSGB_11702:Species:k__Bacteria|p__Proteobacteria|c__Alphaproteobacteria|o__Sphingomonadales|f__Sphingomonadaceae|g__Sphingomonas|s__Sphingomonas_indica|t__SGB11702:0.216771
bin 20	1.12178	0.076186	0.054743		1.73474	0.057734	0.035855	0.685166	98.03	0.568	0.665	Pseudomonadales	33894	4785966	binsA	bin.20.orig	98.03	0.568	Bacteria;Proteobacteria;Gammaproteobacteria;Pseudomonadales;Pseudomonadaceae;Pseudomonas;Pseudomonas oryzihabitans	kSGB_12308:Species:k__Bacteria|p__Proteobacteria|c__Gammaproteobacteria|o__Pseudomonadales|f__Pseudomonadaceae|g__Pseudomonas|s__Pseudomonas_psychrotolerans|t__SGB12308:0.022058433333333335
bin 21	0.441875	0.057103	0.135232		0.089582	0.067713	0.116554	2.31591	82.59	5.248	0.62	Cytophagales	6113	4637035	binsAC	bin.21.strict	85.61	2.902	Bacteria;Bacteroidetes;Cytophagia;Cytophagales;Hymenobacteraceae;Hymenobacter	kSGB_3377:Species:k__Bacteria|p__Bacteroidetes|c__Cytophagia|o__Cytophagales|f__Hymenobacteraceae|g__Hymenobacter|s__Hymenobacter_sp_PAMC_26554|t__SGB3377:0.185367
bin 22	0.289031	0.619497	0.127682		0.323006	0.20758	0.17354	1.47163	76.29	0.645	0.711	Deltaproteobacteria	15601	2934402	binsA	bin.22.orig	76.29	0.645	Bacteria	kSGB_10839:Species:k__Bacteria|p__Proteobacteria|c__Alphaproteobacteria|o__Rhodobacterales|f__Rhodobacteraceae|g__Oceanicella|s__Oceanicella_actignis|t__SGB10839:0.295981
bin 23	0.300448	0.058671	0.127807		0.0450735	0.0324945	0.0800255	3.08976	78.9	5.505	0.538	Cytophagales	2304	4500632	binsC	bin.23.permissive	79.79	4.04	Bacteria;Bacteroidetes;Cytophagia;Cytophagales;Cytophagaceae;Spirosoma;Spirosoma sp. CJU-R4	kSGB_3414:Species:k__Bacteria|p__Bacteroidetes|c__Cytophagia|o__Cytophagales|f__Cytophagaceae|g__Spirosoma|s__Spirosoma_linguale|t__SGB3414:0.214163
bin 24	0.166558	0.061353	0.269922		0.02201	0.009225	0.101901	3.73928	84.13	5.041	0.639	Bacteria	2730	2932342	binsC	bin.24.orig	84.13	5.041	Bacteria;Proteobacteria;Alphaproteobacteria;Rhizobiales	kSGB_11023:Species:k__Bacteria|p__Proteobacteria|c__Alphaproteobacteria|o__Rhizobiales|f__Phyllobacteriaceae|g__Mesorhizobium|s__Mesorhizobium_australicum|t__SGB11023:0.222464
Fold-change>0 or 'N': higher abundance in the infected samples compare with the uninfected samples.
Fold-change<0: lower abundance in the infected samples compare with the uninfected samples.

## Sheet: Table S9
Supplementary Table 9: Summary of the eggNOG annotation of bin 3.
Query	Seed ortholog	e-value	score	best tax lvl	Preferred_name	GO terms	EC number	KEGG KO	KEGG pathway	KEGG module	KEGG reaction	KEGG rclass	BRITE	KEGG TC	CAZy	BiGG reaction	annot lvl	matching OGs	Best OG	COG cat	description
k127_6861310_1_1	536019.Mesop_2789	2.5e-123	448.7	Phyllobacteriaceae	hipA		2.7.11.1	ko:K07154					ko00000,ko01000,ko01001,ko02048				Bacteria	1MVAB@1224,2U1TN@28211,43J7C@69277,COG3550@1,COG3550@2	NA|NA|NA	S	HipA-like C-terminal domain
k127_6861310_1_2	582402.Hbal_3181	8.4e-11	72.8	Hyphomonadaceae	hipB	GO:0000976,GO:0000984,GO:0000985,GO:0001017,GO:0001046,GO:0001047,GO:0001067,GO:0001130,GO:0001217,GO:0003674,GO:0003676,GO:0003677,GO:0003690,GO:0003700,GO:0005488,GO:0005575,GO:0006139,GO:0006351,GO:0006355,GO:0006725,GO:0006807,GO:0008150,GO:0008152,GO:0009058,GO:0009059,GO:0009889,GO:0009890,GO:0009892,GO:0009987,GO:0010467,GO:0010468,GO:0010556,GO:0010558,GO:0010605,GO:0010629,GO:0016070,GO:…		ko:K15773					ko00000,ko02048,ko03000				Bacteria	1NGQR@1224,2TYWV@28211,440DW@69657,COG1396@1,COG1396@2	NA|NA|NA	K	Helix-turn-helix domain
k127_6861310_1_3	1470591.BW41_01819	3.8e-168	597.8	Sphingomonadales													Bacteria	1MXQ0@1224,2K2IB@204457,2TRBV@28211,COG5534@1,COG5534@2	NA|NA|NA	L	Replication initiator protein
k127_6861310_1_4	46429.BV95_03100	7.3e-136	490.3	Sphingomonadales				ko:K03497					ko00000,ko03000,ko03036,ko04812				Bacteria	1R5U3@1224,2KE02@204457,2VFW7@28211,COG1475@1,COG1475@2	NA|NA|NA	K	ParB-like nuclease domain
k127_6861310_1_5	1112214.AHIS01000109_gene3954	1.6e-203	715.3	Sphingomonadales	sopA		3.1.21.3	ko:K01153,ko:K03496					ko00000,ko01000,ko02048,ko03036,ko04812				Bacteria	1MVJU@1224,2K10I@204457,2TRYQ@28211,COG0789@1,COG0789@2,COG1192@1,COG1192@2	NA|NA|NA	D	Chromosome partitioning
k127_7570998_2_1	1090319.KE386571_gene1350	5.3e-218	763.5	Sphingomonadales													Bacteria	1P0WG@1224,2K1XM@204457,2V459@28211,COG5650@1,COG5650@2	NA|NA|NA	S	phosphatidylinositol metabolic process
k127_7570998_2_2	1090319.KE386571_gene1349	5.1e-300	1037.3	Sphingomonadales	smc	GO:0005575,GO:0005618,GO:0005622,GO:0005623,GO:0005737,GO:0005829,GO:0005886,GO:0016020,GO:0030312,GO:0044424,GO:0044444,GO:0044464,GO:0071944		ko:K03529					ko00000,ko03036				Bacteria	1MUAQ@1224,2K02F@204457,2TRQG@28211,COG1196@1,COG1196@2	NA|NA|NA	D	Required for chromosome condensation and partitioning
k127_7570998_2_3	1090319.KE386571_gene1348	8.3e-126	456.4	Sphingomonadales	dsbG												Bacteria	1RBWK@1224,2K3W7@204457,2U6HJ@28211,COG1651@1,COG1651@2	NA|NA|NA	M	Protein-disulfide isomerase
k127_7570998_2_4	1090319.KE386571_gene1347	6.2e-109	400.2	Sphingomonadales	dsbG												Bacteria	1RFF4@1224,2K57Q@204457,2U5BN@28211,COG1651@1,COG1651@2	NA|NA|NA	M	Protein-disulfide isomerase
k127_7570998_2_5	1090319.KE386571_gene1346	6.3e-85	320.1	Sphingomonadales	MA20_42435												Bacteria	1N82D@1224,2K4U1@204457,2UFA9@28211,COG5389@1,COG5389@2	NA|NA|NA	S	Protein of unknown function (DUF721)
k127_7570998_2_6	1090319.KE386571_gene1345	1.2e-180	639.0	Sphingomonadales	mutY	GO:0003674,GO:0003824,GO:0006139,GO:0006259,GO:0006281,GO:0006284,GO:0006725,GO:0006807,GO:0006950,GO:0006974,GO:0008150,GO:0008152,GO:0009987,GO:0016787,GO:0033554,GO:0034641,GO:0043170,GO:0044237,GO:0044238,GO:0044260,GO:0046483,GO:0050896,GO:0051716,GO:0071704,GO:0090304,GO:1901360		ko:K03575	ko03410,map03410				ko00000,ko00001,ko01000,ko03400				Bacteria	1MUD4@1224,2K0ZZ@204457,2TQVX@28211,COG1194@1,COG1194@2	NA|NA|NA	L	glycosylase
k127_7570998_2_7	1090319.KE386571_gene1344	5.3e-224	783.5	Sphingomonadales													Bacteria	1MVPR@1224,2K18D@204457,2TS9A@28211,COG1680@1,COG1680@2	NA|NA|NA	V	COG1680 Beta-lactamase class C and other penicillin binding proteins
k127_7570998_2_8	1090319.KE386571_gene1343	1.1e-150	539.3	Sphingomonadales	nudC		3.6.1.22	ko:K03426	ko00760,ko01100,ko04146,map00760,map01100,map04146		R00103,R03004,R11104	RC00002	ko00000,ko00001,ko01000				Bacteria	1QGCX@1224,2K1ZX@204457,2TVMG@28211,COG2816@1,COG2816@2	NA|NA|NA	L	Belongs to the Nudix hydrolase family
k127_7570998_2_9	1090319.KE386571_gene1342	1.3e-48	198.7	Sphingomonadales	gyrB	GO:0000166,GO:0003674,GO:0003676,GO:0003677,GO:0003824,GO:0003916,GO:0003918,GO:0005488,GO:0005524,GO:0005575,GO:0005622,GO:0005623,GO:0005737,GO:0005829,GO:0006139,GO:0006259,GO:0006265,GO:0006351,GO:0006725,GO:0006807,GO:0006996,GO:0007059,GO:0008094,GO:0008144,GO:0008150,GO:0008152,GO:0009058,GO:0009059,GO:0009295,GO:0009330,GO:0009987,GO:0010467,GO:0016043,GO:0016070,GO:0016462,GO:0016787,GO:…	5.99.1.3	ko:K02470					ko00000,ko01000,ko03032,ko03400				Bacteria	1MVKT@1224,2K0E4@204457,2TRBK@28211,COG0187@1,COG0187@2	NA|NA|NA	L	A type II topoisomerase that negatively supercoils closed circular double-stranded (ds) DNA in an ATP-dependent manner to modulate DNA topology and maintain chromosomes in an underwound state. Negative supercoiling favors strand separation, and DNA replication, transcription, recombination and repair, all of which involve strand separation. Also able to catalyze the interconversion of other topol…
k127_4260435_3_1	1090319.KE386571_gene2982	6.9e-87	326.6	Sphingomonadales													Bacteria	1MY3D@1224,2K3D9@204457,2TTKG@28211,COG0745@1,COG0745@2	NA|NA|NA	KT	PFAM Response regulator receiver domain, Transcriptional regulatory protein, C terminal
k127_4260435_3_2	1090319.KE386571_gene2981	8.7e-187	659.8	Sphingomonadales													Bacteria	1MUAK@1224,2K17U@204457,2TQRE@28211,COG0642@1,COG2205@2	NA|NA|NA	T	PhoQ Sensor
k127_4260435_3_3	1090319.KE386571_gene2980	1.3e-114	419.5	Sphingomonadales													Bacteria	1MV6K@1224,2K3CX@204457,2TUS4@28211,COG3485@1,COG3485@2	NA|NA|NA	Q	Dioxygenase
k127_4260435_3_4	1090319.KE386571_gene2979	7.7e-113	413.3	Sphingomonadales													Bacteria	1MZKH@1224,2CISN@1,2K9B2@204457,2UGIZ@28211,2Z7MB@2	NA|NA|NA	S	Gluconate 2-dehydrogenase subunit 3
k127_4260435_3_5	1090319.KE386571_gene2978	4.7e-302	1043.1	Sphingomonadales													Bacteria	1MU3F@1224,2K0QC@204457,2TT3C@28211,COG2303@1,COG2303@2	NA|NA|NA	E	Oxidoreductase
k127_4260435_3_6	1090319.KE386571_gene2977	1.5e-127	462.2	Sphingomonadales			3.2.1.51	ko:K01206	ko00511,map00511				ko00000,ko00001,ko01000,ko04147		GH29		Bacteria	1RHI4@1224,2K7ZA@204457,2UF03@28211,COG2133@1,COG2133@2	NA|NA|NA	G	Domain of Unknown Function (DUF1080)
k127_4260435_3_7	629773.AORY01000004_gene70	6.5e-93	347.1	Sphingomonadales													Bacteria	1Q7EW@1224,2K15S@204457,2TSMG@28211,COG1028@1,COG1028@2	NA|NA|NA	IQ	Enoyl-(Acyl carrier protein) reductase
k127_3551072_4_1	1090319.KE386571_gene3279	1.9e-33	147.9	Sphingomonadales	atpI			ko:K02116					ko00000,ko00194	3.A.2.1			Bacteria	1N2ME@1224,2K62W@204457,2UCBR@28211,COG5336@1,COG5336@2	NA|NA|NA	S	function for this protein is to guide the assembly of the membrane sector of the ATPase enzyme complex
k127_3551072_4_2	1090319.KE386571_gene3278	2.4e-57	228.0	Sphingomonadales	ydbL			ko:K09978					ko00000				Bacteria	1Q09W@1224,2K5RZ@204457,2UCIH@28211,COG3784@1,COG3784@2	NA|NA|NA	S	protein conserved in bacteria
k127_3551072_4_3	1090319.KE386571_gene3277	2.4e-26	124.0	Sphingomonadales													Bacteria	1Q7C6@1224,2AKQN@1,2K6TW@204457,2UJNT@28211,31BHD@2	NA|NA|NA	S	YnbE-like lipoprotein
k127_3551072_4_4	1090319.KE386571_gene3276	0.0	1615.5	Sphingomonadales				ko:K21449					ko00000,ko02000	1.B.40.2			Bacteria	1R4BU@1224,2K0MI@204457,2TSKR@28211,COG2911@1,COG2911@2	NA|NA|NA	S	Dicarboxylate transport
k127_3551072_4_5	1090319.KE386571_gene3275	3.1e-111	407.9	Sphingomonadales	radC			ko:K03630					ko00000				Bacteria	1MXZ5@1224,2K0WQ@204457,2TQXM@28211,COG2003@1,COG2003@2	NA|NA|NA	L	Belongs to the UPF0758 family
k127_3551072_4_6	1090318.ATTI01000001_gene663	1.7e-124	452.2	Sphingomonadales													Bacteria	1R9X4@1224,2K01E@204457,2U4TZ@28211,COG0384@1,COG0384@2	NA|NA|NA	S	PhzC PhzF
k127_3551072_4_7	1090319.KE386571_gene3273	4.6e-166	590.5	Sphingomonadales	fieF	GO:0000041,GO:0003674,GO:0005215,GO:0005381,GO:0005385,GO:0005488,GO:0005515,GO:0005575,GO:0005623,GO:0005886,GO:0006810,GO:0006811,GO:0006812,GO:0006826,GO:0006829,GO:0006873,GO:0006875,GO:0006876,GO:0006882,GO:0008150,GO:0008324,GO:0009987,GO:0015075,GO:0015086,GO:0015093,GO:0015291,GO:0015318,GO:0015341,GO:0015562,GO:0015684,GO:0015691,GO:0016020,GO:0019725,GO:0022804,GO:0022857,GO:0022883,GO:…		ko:K13283					ko00000,ko02000	2.A.4.7.1			Bacteria	1MUDS@1224,2K09U@204457,2TT78@28211,COG0053@1,COG0053@2	NA|NA|NA	P	Belongs to the cation diffusion facilitator (CDF) transporter (TC 2.A.4) family
k127_3551072_4_8	1090319.KE386571_gene3272	4.3e-98	364.0	Sphingomonadales	pdxH	GO:0003674,GO:0003824,GO:0004733,GO:0006081,GO:0006725,GO:0006732,GO:0006766,GO:0006767,GO:0006793,GO:0006796,GO:0006807,GO:0008150,GO:0008152,GO:0009058,GO:0009108,GO:0009110,GO:0009987,GO:0016491,GO:0016638,GO:0016641,GO:0017144,GO:0018130,GO:0019438,GO:0019637,GO:0034641,GO:0042364,GO:0042816,GO:0042819,GO:0042822,GO:0042823,GO:0044237,GO:0044249,GO:0044271,GO:0044281,GO:0044283,GO:0046184,GO:…	1.4.3.5	ko:K00275	ko00750,ko01100,ko01120,map00750,map01100,map01120	M00124	R00277,R00278,R01710,R01711	RC00048,RC00116	ko00000,ko00001,ko00002,ko01000				Bacteria	1NZUU@1224,2K0J3@204457,2TT1U@28211,COG0259@1,COG0259@2	NA|NA|NA	H	Catalyzes the oxidation of either pyridoxine 5'- phosphate (PNP) or pyridoxamine 5'-phosphate (PMP) into pyridoxal 5'-phosphate (PLP)
k127_3551072_4_9	627192.SLG_32060	1.4e-16	92.0	Alphaproteobacteria				ko:K07746					ko00000,ko02048				Bacteria	1NH8E@1224,2UKDA@28211,COG3609@1,COG3609@2	NA|NA|NA	K	Bacterial antitoxin of ParD toxin-antitoxin type II system and RHH
k127_3551072_4_10	1122604.JONR01000023_gene4189	4e-12	77.4	Xanthomonadales				ko:K19092					ko00000,ko02048				Bacteria	1N2I9@1224,1SBPZ@1236,1X8EW@135614,COG3668@1,COG3668@2	NA|NA|NA	S	ParE toxin of type II toxin-antitoxin system, parDE
k127_3551072_4_11	1090319.KE386571_gene3271	2.1e-144	518.5	Sphingomonadales	ku	GO:0000726,GO:0003674,GO:0003676,GO:0003677,GO:0003690,GO:0005488,GO:0006139,GO:0006259,GO:0006281,GO:0006302,GO:0006303,GO:0006725,GO:0006807,GO:0006950,GO:0006974,GO:0008150,GO:0008152,GO:0009987,GO:0033554,GO:0034641,GO:0043085,GO:0043170,GO:0044093,GO:0044237,GO:0044238,GO:0044260,GO:0046483,GO:0050790,GO:0050896,GO:0051340,GO:0051351,GO:0051716,GO:0065007,GO:0065009,GO:0071704,GO:0090304,GO:…		ko:K10979	ko03450,map03450				ko00000,ko00001,ko03400				Bacteria	1N4UX@1224,2K1JG@204457,2TRTI@28211,COG1273@1,COG1273@2	NA|NA|NA	L	With LigD forms a non-homologous end joining (NHEJ) DNA repair enzyme, which repairs dsDNA breaks with reduced fidelity. Binds linear dsDNA with 5'- and 3'- overhangs but not closed circular dsDNA nor ssDNA. Recruits and stimulates the ligase activity of LigD
k127_3551072_4_12	1090319.KE386571_gene3270	0.0	1541.2	Sphingomonadales	ligD		6.5.1.1	ko:K01971	ko03450,map03450		R00381	RC00005	ko00000,ko00001,ko01000,ko03400				Bacteria	1MVWY@1224,2K046@204457,2TRSZ@28211,COG1793@1,COG1793@2,COG3285@1,COG3285@2	NA|NA|NA	L	DNA ligase
k127_3551072_4_13	1090319.KE386571_gene3269	0.0	1544.3	Sphingomonadales	MA20_16190	GO:0005575,GO:0005623,GO:0005886,GO:0016020,GO:0044464,GO:0071944											Bacteria	1MX5P@1224,2JZVX@204457,2TRJE@28211,COG2307@1,COG2307@2,COG2308@1,COG2308@2	NA|NA|NA	S	Circularly permuted ATP-grasp type 2
k127_3551072_4_14	1090319.KE386571_gene3268	1.1e-161	575.9	Sphingomonadales		GO:0005575,GO:0005623,GO:0005886,GO:0016020,GO:0044464,GO:0071944											Bacteria	1MVMI@1224,2K2EW@204457,2TRFC@28211,COG1305@1,COG1305@2	NA|NA|NA	E	Transglutaminase/protease-like homologues
k127_7573392_5_1	1090319.KE386571_gene2915	1.3e-182	645.6	Sphingomonadales	gnd		1.1.1.343,1.1.1.44	ko:K00033	ko00030,ko00480,ko01100,ko01110,ko01120,ko01130,ko01200,map00030,map00480,map01100,map01110,map01120,map01130,map01200	M00004,M00006	R01528,R10221	RC00001,RC00539	ko00000,ko00001,ko00002,ko01000				Bacteria	1QU14@1224,2K14W@204457,2TT6S@28211,COG1023@1,COG1023@2	NA|NA|NA	G	6-phosphogluconate dehydrogenase
k127_7573392_5_2	1090319.KE386571_gene2914	1.4e-131	475.7	Sphingomonadales	yidA												Bacteria	1MXIH@1224,2K1PZ@204457,2TTNZ@28211,COG0561@1,COG0561@2	NA|NA|NA	S	Sucrose-6F-phosphate phosphohydrolase
k127_7573392_5_3	1090319.KE386571_gene2913	9.7e-135	486.1	Sphingomonadales	cof		5.2.1.8	ko:K01802					ko00000,ko01000				Bacteria	1R9NT@1224,2K0GF@204457,2U4HA@28211,COG0561@1,COG0561@2	NA|NA|NA	S	hydrolases of the HAD superfamily
k127_7573392_5_4	1090319.KE386571_gene2912	4.3e-55	220.3	Sphingomonadales													Bacteria	1NYRJ@1224,2AFPX@1,2K677@204457,2UTP8@28211,315RP@2	NA|NA|NA
k127_7573392_5_5	1090319.KE386571_gene2911	0.0	1205.3	Sphingomonadales			3.1.3.16	ko:K07313					ko00000,ko01000				Bacteria	1RD8M@1224,2K516@204457,2U7N2@28211,COG0639@1,COG0639@2	NA|NA|NA	T	Calcineurin-like phosphoesterase
k127_7573392_5_6	1090319.KE386571_gene2910	1.1e-37	162.2	Sphingomonadales													Bacteria	1NDKQ@1224,2EK5N@1,2K6XP@204457,2UIZ7@28211,33DW2@2	NA|NA|NA
k127_7573392_5_7	1090318.ATTI01000001_gene331	3.3e-150	538.1	Alphaproteobacteria													Bacteria	1NP0S@1224,2UN1G@28211,COG2755@1,COG2755@2	NA|NA|NA	E	GDSL-like Lipase/Acylhydrolase
k127_7573392_5_8	1090319.KE386571_gene2907	2.6e-302	1043.9	Sphingomonadales													Bacteria	1MXUT@1224,2K2B5@204457,2V983@28211,COG2303@1,COG2303@2	NA|NA|NA	E	(GMC) oxidoreductase
k127_7573392_5_9	1090319.KE386571_gene2906	1.4e-162	578.9	Alphaproteobacteria													Bacteria	1RB10@1224,2UH2D@28211,COG0451@1,COG0451@2	NA|NA|NA	GM	NAD(P)H-binding
k127_7573392_5_10	1090319.KE386571_gene2905	4e-224	783.9	Sphingomonadales	dctA	GO:0005575,GO:0005623,GO:0005886,GO:0016020,GO:0044464,GO:0071944		ko:K11103	ko02020,map02020				ko00000,ko00001,ko02000	2.A.23.1.3,2.A.23.1.6,2.A.23.1.7			Bacteria	1MU0Q@1224,2K0K9@204457,2TRET@28211,COG1301@1,COG1301@2	NA|NA|NA	C	Responsible for the transport of dicarboxylates such as succinate, fumarate, and malate across the membrane
k127_7573392_5_11	1090319.KE386571_gene2904	2.1e-129	468.8	Sphingomonadales	yeiI		2.7.1.83,3.6.4.12	ko:K03655,ko:K16328,ko:K18996,ko:K21405	ko00240,ko03440,map00240,map03440		R03315	RC00002,RC00017	ko00000,ko00001,ko01000,ko03000,ko03032,ko03400				Bacteria	1RAV4@1224,2K5DJ@204457,2U67I@28211,COG1522@1,COG1522@2	NA|NA|NA	K	sequence-specific DNA binding
k127_7573392_5_12	745310.G432_04100	4.2e-153	547.7	Sphingomonadales	trmJ	GO:0001510,GO:0002128,GO:0003674,GO:0003824,GO:0005575,GO:0005622,GO:0005623,GO:0005737,GO:0005829,GO:0006139,GO:0006396,GO:0006399,GO:0006400,GO:0006725,GO:0006807,GO:0008033,GO:0008150,GO:0008152,GO:0008168,GO:0008173,GO:0008175,GO:0008757,GO:0009451,GO:0009987,GO:0010467,GO:0016070,GO:0016300,GO:0016427,GO:0016740,GO:0016741,GO:0030488,GO:0032259,GO:0034470,GO:0034641,GO:0034660,GO:0043170,GO:…	2.1.1.200,3.5.1.19,6.1.1.16	ko:K01883,ko:K02533,ko:K07461,ko:K08281,ko:K15396	ko00760,ko00970,ko01100,map00760,map00970,map01100	M00359,M00360	R01268,R03650	RC00055,RC00100,RC00523	ko00000,ko00001,ko00002,ko01000,ko01007,ko03016				Bacteria	1N47Y@1224,2JZUG@204457,2TS8J@28211,COG0565@1,COG0565@2,COG2827@1,COG2827@2	NA|NA|NA	J	Catalyzes the formation of 2'O-methylated cytidine (Cm32) or 2'O-methylated uridine (Um32) at position 32 in tRNA
k127_7573392_5_13	1090318.ATTI01000001_gene325	1.4e-75	288.9	Sphingomonadales	nrdR	GO:0000166,GO:0003674,GO:0003676,GO:0003677,GO:0003690,GO:0005488,GO:0005524,GO:0005575,GO:0005622,GO:0005623,GO:0005737,GO:0005829,GO:0006355,GO:0008144,GO:0008150,GO:0009889,GO:0009890,GO:0009892,GO:0010468,GO:0010556,GO:0010558,GO:0010605,GO:0010629,GO:0017076,GO:0019219,GO:0019222,GO:0030554,GO:0031323,GO:0031324,GO:0031326,GO:0031327,GO:0032553,GO:0032555,GO:0032559,GO:0035639,GO:0036094,GO:…		ko:K07738					ko00000,ko03000				Bacteria	1RE7V@1224,2K3W4@204457,2U75W@28211,COG1327@1,COG1327@2	NA|NA|NA	K	Negatively regulates transcription of bacterial ribonucleotide reductase nrd genes and operons by binding to NrdR- boxes
k127_7573392_5_14	1090319.KE386571_gene2901	5e-27	126.3	Sphingomonadales													Bacteria	1Q5ID@1224,2AJTA@1,2K6ZB@204457,2VBWB@28211,31AFS@2	NA|NA|NA
k127_7573392_5_15	1090319.KE386571_gene2900	6.9e-245	852.8	Sphingomonadales	glyA	GO:0001505,GO:0003674,GO:0003824,GO:0004372,GO:0006082,GO:0006520,GO:0006544,GO:0006545,GO:0006730,GO:0006807,GO:0008150,GO:0008152,GO:0008652,GO:0009058,GO:0009069,GO:0009070,GO:0009987,GO:0016053,GO:0016740,GO:0016741,GO:0016742,GO:0017144,GO:0019752,GO:0042133,GO:0042136,GO:0043436,GO:0044237,GO:0044238,GO:0044249,GO:0044281,GO:0044283,GO:0046394,GO:0065007,GO:0065008,GO:0071704,GO:1901564,GO:…	2.1.2.1	ko:K00600	ko00260,ko00460,ko00630,ko00670,ko00680,ko01100,ko01110,ko01120,ko01130,ko01200,ko01230,ko01523,map00260,map00460,map00630,map00670,map00680,map01100,map01110,map01120,map01130,map01200,map01230,map01523	M00140,M00141,M00346,M00532	R00945,R09099	RC00022,RC00112,RC01583,RC02958	ko00000,ko00001,ko00002,ko01000				Bacteria	1MUIS@1224,2K0BB@204457,2TQKT@28211,COG0112@1,COG0112@2	NA|NA|NA	E	Catalyzes the reversible interconversion of serine and glycine with tetrahydrofolate (THF) serving as the one-carbon carrier. This reaction serves as the major source of one-carbon groups required for the biosynthesis of purines, thymidylate, methionine, and other important biomolecules. Also exhibits THF- independent aldolase activity toward beta-hydroxyamino acids, producing glycine and aldehyd…
k127_7573392_5_16	1090318.ATTI01000001_gene322	8e-65	253.1	Sphingomonadales	rpiB	GO:0003674,GO:0003824,GO:0004751,GO:0006081,GO:0006098,GO:0006139,GO:0006725,GO:0006732,GO:0006733,GO:0006739,GO:0006753,GO:0006793,GO:0006796,GO:0006807,GO:0008150,GO:0008152,GO:0009052,GO:0009117,GO:0009987,GO:0016853,GO:0016860,GO:0016861,GO:0019362,GO:0019637,GO:0019682,GO:0019693,GO:0034641,GO:0044237,GO:0044238,GO:0044281,GO:0046483,GO:0046496,GO:0051156,GO:0051186,GO:0055086,GO:0071704,GO:…	2.1.1.222,2.1.1.64,5.3.1.26,5.3.1.6	ko:K00568,ko:K01808,ko:K01819	ko00030,ko00051,ko00052,ko00130,ko00710,ko01100,ko01110,ko01120,ko01130,ko01200,ko01230,map00030,map00051,map00052,map00130,map00710,map01100,map01110,map01120,map01130,map01200,map01230	M00004,M00007,M00117,M00165,M00167	R01056,R03240,R04988,R05614,R08769,R08781,R09030	RC00003,RC00376,RC00392,RC00434,RC01895	ko00000,ko00001,ko00002,ko01000				Bacteria	1RHBF@1224,2K4KN@204457,2U94R@28211,COG0698@1,COG0698@2	NA|NA|NA	G	Ribose 5-phosphate isomerase
k127_7573392_5_17	1090319.KE386571_gene2898	9.4e-56	223.0	Sphingomonadales													Bacteria	1NCPS@1224,2EBAS@1,2K6SZ@204457,2UWEH@28211,335BF@2	NA|NA|NA
k127_7573392_5_18	1090319.KE386571_gene2897	2.8e-120	438.3	Sphingomonadales	citE		3.1.2.30,4.1.3.25,4.1.3.34	ko:K01644,ko:K14451,ko:K18292	ko00630,ko00660,ko01100,ko01120,ko01200,ko02020,map00630,map00660,map01100,map01120,map01200,map02020	M00373	R00237,R00362,R10612	RC00004,RC00014,RC00067,RC00502,RC01118,RC01205	ko00000,ko00001,ko00002,ko01000				Bacteria	1MW0A@1224,2K2U8@204457,2TTC0@28211,COG2301@1,COG2301@2	NA|NA|NA	G	Belongs to the HpcH HpaI aldolase family
k127_7573392_5_19	1090319.KE386571_gene2896	1.9e-101	375.2	Sphingomonadales	azr		1.3.5.4,1.5.1.38,1.7.1.6	ko:K00244,ko:K00299,ko:K03206	ko00020,ko00190,ko00620,ko00650,ko00720,ko00740,ko00920,ko01100,ko01110,ko01120,ko01130,ko01200,ko02020,map00020,map00190,map00620,map00650,map00720,map00740,map00920,map01100,map01110,map01120,map01130,map01200,map02020	M00009,M00011,M00150,M00173	R02164,R05706,R07210,R10206	RC00045,RC00126,RC01779,RC02556	ko00000,ko00001,ko00002,ko01000				Bacteria	1RB2T@1224,2K1QH@204457,2U6RE@28211,COG0431@1,COG0431@2	NA|NA|NA	S	NADPH-dependent FMN reductase
k127_7573392_5_20	1090318.ATTI01000001_gene318	0.0	1239.6	Sphingomonadales	mrcB		2.4.1.129,3.4.16.4	ko:K05365,ko:K05366	ko00550,ko01100,ko01501,map00550,map01100,map01501		R04519	RC00005,RC00049	ko00000,ko00001,ko01000,ko01003,ko01011		GT51		Bacteria	1QTST@1224,2K0XK@204457,2TQQ8@28211,COG0744@1,COG0744@2	NA|NA|NA	M	Penicillin-binding Protein
k127_7573392_5_21	1090319.KE386571_gene2894	8.7e-261	906.7	Sphingomonadales													Bacteria	1NNIB@1224,2K1JJ@204457,2UQRH@28211,COG5520@1,COG5520@2	NA|NA|NA	M	O-Glycosyl hydrolase family 30
k127_7573392_5_22	1090319.KE386571_gene2891	3.2e-292	1010.4	Sphingomonadales													Bacteria	1P0Y5@1224,2K1KU@204457,2TUD3@28211,COG1874@1,COG1874@2	NA|NA|NA	G	Glycoside hydrolase
k127_4498508_6_1	1090319.KE386571_gene629	2.5e-56	224.6	Sphingomonadales	dacF		3.4.16.4	ko:K01286,ko:K07258	ko00550,ko01100,map00550,map01100				ko00000,ko00001,ko01000,ko01002,ko01011				Bacteria	1MUU7@1224,2K3S5@204457,2TRCV@28211,COG1686@1,COG1686@2	NA|NA|NA	M	D-alanyl-D-alanine carboxypeptidase
k127_4498508_6_2	1090319.KE386571_gene630	5.9e-50	203.4	Sphingomonadales													Bacteria	1PRRD@1224,2KB2W@204457,2V3ZX@28211,COG0745@1,COG0745@2	NA|NA|NA	KT	cheY-homologous receiver domain
k127_4498508_6_3	1090319.KE386571_gene631	2.6e-75	288.1	Sphingomonadales													Bacteria	1R2AS@1224,2K7D5@204457,2TZF7@28211,COG2203@1,COG2203@2	NA|NA|NA	T	Domain present in phytochromes and cGMP-specific phosphodiesterases.
k127_4498508_6_4	1090319.KE386571_gene632	0.0	1102.8	Sphingomonadales				ko:K03320					ko00000,ko02000	1.A.11			Bacteria	1MU2C@1224,2K3TA@204457,2TQS3@28211,COG5001@1,COG5001@2	NA|NA|NA	T	Putative diguanylate phosphodiesterase
k127_4498508_6_5	1090319.KE386571_gene633	2.2e-202	711.4	Sphingomonadales			4.2.1.141	ko:K14259	ko00040,map00040		R09186	RC00429	ko00000,ko00001,ko01000				Bacteria	1MVA2@1224,2K05H@204457,2TT82@28211,COG3970@1,COG3970@2	NA|NA|NA	S	Fumarylacetoacetate (FAA) hydrolase family
k127_4498508_6_6	1090319.KE386571_gene634	2e-132	478.4	Sphingomonadales													Bacteria	1MXTP@1224,2K1SJ@204457,2TQST@28211,COG1028@1,COG1028@2	NA|NA|NA	IQ	reductase
k127_4498508_6_7	1090319.KE386571_gene635	9.3e-14	81.6	Sphingomonadales	gtr	GO:0003674,GO:0005215,GO:0005351,GO:0005402,GO:0005575,GO:0005623,GO:0005886,GO:0006810,GO:0006811,GO:0006812,GO:0008150,GO:0008324,GO:0008643,GO:0015075,GO:0015077,GO:0015078,GO:0015144,GO:0015291,GO:0015293,GO:0015294,GO:0015295,GO:0015318,GO:0015672,GO:0016020,GO:0022804,GO:0022857,GO:0022890,GO:0034219,GO:0034220,GO:0044464,GO:0051179,GO:0051234,GO:0055085,GO:0071702,GO:0071944,GO:0098655,GO:…		ko:K08139	ko04113,map04113				ko00000,ko00001,ko02000	2.A.1.1			Bacteria	1NS3F@1224,2K03Z@204457,2TW3F@28211,COG0477@1,COG0477@2	NA|NA|NA	EGP	Belongs to the major facilitator superfamily. Sugar transporter (TC 2.A.1.1) family
k127_2369534_7_1	1090319.KE386571_gene1121	6.1e-136	490.3	Sphingomonadales				ko:K01066					ko00000,ko01000				Bacteria	1NEXK@1224,2JZVT@204457,2U5X1@28211,COG0657@1,COG0657@2	NA|NA|NA	I	PFAM Alpha beta hydrolase fold-3 domain protein
k127_2369534_7_2	1090318.ATTI01000001_gene1886	1.1e-81	309.3	Sphingomonadales	nudH	GO:0003674,GO:0003824,GO:0005575,GO:0005622,GO:0005623,GO:0005737,GO:0006139,GO:0006401,GO:0006402,GO:0006725,GO:0006807,GO:0008150,GO:0008152,GO:0009056,GO:0009057,GO:0009892,GO:0009987,GO:0010468,GO:0010605,GO:0010629,GO:0016070,GO:0016071,GO:0016462,GO:0016787,GO:0016817,GO:0016818,GO:0019222,GO:0019439,GO:0034353,GO:0034641,GO:0034655,GO:0043170,GO:0044237,GO:0044238,GO:0044248,GO:0044260,GO:…		ko:K08311	ko03018,map03018		R10816	RC00002	ko00000,ko00001,ko01000,ko03019				Bacteria	1QU0T@1224,2K4S3@204457,2TW25@28211,COG1051@1,COG1051@2	NA|NA|NA	F	Accelerates the degradation of transcripts by removing pyrophosphate from the 5'-end of triphosphorylated RNA, leading to a more labile monophosphorylated state that can stimulate subsequent ribonuclease cleavage
k127_2369534_7_3	1090318.ATTI01000001_gene1887	5.5e-160	570.5	Sphingomonadales	ydiY			ko:K07283					ko00000				Bacteria	1MWI4@1224,2JZWU@204457,2U5G9@28211,COG3137@1,COG3137@2	NA|NA|NA	M	salt-induced outer membrane protein
k127_2369534_7_4	1090319.KE386571_gene1124	1e-189	669.5	Sphingomonadales	cpg2		3.4.17.11	ko:K01295					ko00000,ko01000,ko01002				Bacteria	1MUSU@1224,2K0AC@204457,2TRTW@28211,COG0624@1,COG0624@2	NA|NA|NA	E	COG0624 Acetylornithine deacetylase Succinyl-diaminopimelate desuccinylase and related deacylases
k127_2369534_7_5	1090319.KE386571_gene1125	6.5e-182	643.3	Sphingomonadales	astA		2.3.1.109	ko:K00673	ko00330,ko01100,map00330,map01100		R00832	RC00004,RC00064	ko00000,ko00001,ko01000				Bacteria	1MWHC@1224,2K0MB@204457,2TREF@28211,COG3138@1,COG3138@2	NA|NA|NA	E	arginine N-succinyltransferase
k127_2369534_7_6	1090319.KE386571_gene1126	6.9e-218	763.1	Sphingomonadales	astB	GO:0003674,GO:0003824,GO:0006082,GO:0006520,GO:0006525,GO:0006527,GO:0006807,GO:0008150,GO:0008152,GO:0009015,GO:0009056,GO:0009063,GO:0009064,GO:0009065,GO:0009987,GO:0016054,GO:0016787,GO:0016810,GO:0016813,GO:0019752,GO:0043436,GO:0044237,GO:0044238,GO:0044248,GO:0044281,GO:0044282,GO:0046395,GO:0071704,GO:1901564,GO:1901565,GO:1901575,GO:1901605,GO:1901606	3.5.3.23	ko:K01484	ko00330,ko01100,map00330,map01100		R04189	RC00024	ko00000,ko00001,ko01000			iECH74115_1262.ECH74115_2463,iECSP_1301.ECSP_2313,iECs_1301.ECs2451,iG2583_1286.G2583_2191	Bacteria	1MUJV@1224,2K01P@204457,2U0HD@28211,COG3724@1,COG3724@2	NA|NA|NA	E	Catalyzes the hydrolysis of N(2)-succinylarginine into N(2)-succinylornithine, ammonia and CO(2)
k127_2369534_7_7	1090319.KE386571_gene1127	4.4e-33	146.7	Sphingomonadales													Bacteria	1NC0Y@1224,2A2WM@1,2K6WP@204457,2UGYZ@28211,30RAQ@2	NA|NA|NA
k127_2369534_7_8	1090319.KE386571_gene1128	0.0	1330.5	Sphingomonadales				ko:K02014					ko00000,ko02000	1.B.14			Bacteria	1MUZG@1224,2K1AW@204457,2TUNP@28211,COG4206@1,COG4206@2	NA|NA|NA	H	receptor
k127_2369534_7_9	1090319.KE386571_gene1129	5.4e-76	290.4	Sphingomonadales	paiA	GO:0003674,GO:0003824,GO:0004145,GO:0005575,GO:0005622,GO:0005623,GO:0005737,GO:0008080,GO:0008150,GO:0016407,GO:0016410,GO:0016740,GO:0016746,GO:0016747,GO:0043937,GO:0043939,GO:0044424,GO:0044464,GO:0048519,GO:0050789,GO:0050793,GO:0051093,GO:0065007	2.3.1.57	ko:K22441					ko00000,ko01000				Bacteria	1RKH3@1224,2K5A6@204457,2U9VF@28211,COG0454@1,COG0456@2	NA|NA|NA	K	acetyltransferase
k127_2369534_7_10	1090318.ATTI01000001_gene1894	4e-69	267.3	Sphingomonadales	ndk	GO:0003674,GO:0003824,GO:0004550,GO:0005575,GO:0005622,GO:0005623,GO:0006139,GO:0006163,GO:0006165,GO:0006220,GO:0006725,GO:0006753,GO:0006793,GO:0006796,GO:0006807,GO:0008150,GO:0008152,GO:0009117,GO:0009132,GO:0009987,GO:0016301,GO:0016310,GO:0016740,GO:0016772,GO:0016776,GO:0019205,GO:0019637,GO:0034641,GO:0044237,GO:0044238,GO:0044281,GO:0044464,GO:0046483,GO:0046939,GO:0055086,GO:0071704,GO:…	2.7.4.6	ko:K00940	ko00230,ko00240,ko00983,ko01100,ko01110,ko01130,ko04016,map00230,map00240,map00983,map01100,map01110,map01130,map04016	M00049,M00050,M00052,M00053	R00124,R00139,R00156,R00330,R00570,R00722,R01137,R01857,R02093,R02326,R02331,R03530,R11894,R11895	RC00002	ko00000,ko00001,ko00002,ko01000,ko04131				Bacteria	1R9ZA@1224,2K3WY@204457,2U5CS@28211,COG0105@1,COG0105@2	NA|NA|NA	F	Major role in the synthesis of nucleoside triphosphates other than ATP. The ATP gamma phosphate is transferred to the NDP beta phosphate via a ping-pong mechanism, using a phosphorylated active-site intermediate
k127_2369534_7_11	1090319.KE386571_gene1131	2.7e-76	291.2	Sphingomonadales	holC	GO:0005575,GO:0005622,GO:0005623,GO:0006275,GO:0008150,GO:0009314,GO:0009360,GO:0009628,GO:0009889,GO:0009891,GO:0009893,GO:0010556,GO:0010557,GO:0010604,GO:0019219,GO:0019222,GO:0030174,GO:0031323,GO:0031325,GO:0031326,GO:0031328,GO:0032298,GO:0032991,GO:0042575,GO:0043846,GO:0043847,GO:0044424,GO:0044464,GO:0045740,GO:0045935,GO:0048518,GO:0048522,GO:0050789,GO:0050794,GO:0050896,GO:0051052,GO:…	2.7.7.7	ko:K02339	ko00230,ko00240,ko01100,ko03030,ko03430,ko03440,map00230,map00240,map01100,map03030,map03430,map03440	M00260	R00375,R00376,R00377,R00378	RC02795	ko00000,ko00001,ko00002,ko01000,ko03032,ko03400				Bacteria	1RGVC@1224,2K5Y0@204457,2U94V@28211,COG2927@1,COG2927@2	NA|NA|NA	L	DNA polymerase III
k127_2369534_7_12	1090319.KE386571_gene1132	3.7e-255	887.1	Sphingomonadales	pepA	GO:0005575,GO:0005622,GO:0005623,GO:0005737,GO:0044424,GO:0044464	3.4.11.1,3.4.11.5	ko:K01255,ko:K01259	ko00330,ko00480,ko01100,map00330,map00480,map01100		R00135,R00899,R04951	RC00096,RC00141	ko00000,ko00001,ko01000,ko01002				Bacteria	1MUF9@1224,2K04B@204457,2TQU9@28211,COG0260@1,COG0260@2	NA|NA|NA	E	Presumably involved in the processing and regular turnover of intracellular proteins. Catalyzes the removal of unsubstituted N-terminal amino acids from various peptides
k127_2369534_7_13	1090319.KE386571_gene1133	2.5e-80	305.1	Sphingomonadales	lptD			ko:K04744					ko00000,ko02000	1.B.42.1			Bacteria	1MUJC@1224,2K1GQ@204457,2TR3B@28211,COG1452@1,COG1452@2	NA|NA|NA	M	Involved in the assembly of lipopolysaccharide (LPS) at the surface of the outer membrane
k127_7574578_8_1	1090319.KE386571_gene1158	1.6e-300	1038.1	Sphingomonadales	cckA		2.7.13.3	ko:K13587	ko02020,ko04112,map02020,map04112	M00512			ko00000,ko00001,ko00002,ko01000,ko01001,ko02022				Bacteria	1RCM9@1224,2K0WG@204457,2TQQ9@28211,COG2204@1,COG2204@2,COG4191@1,COG4191@2	NA|NA|NA	T	Histidine kinase
k127_7574578_8_2	1090319.KE386571_gene1159	0.0	1308.5	Sphingomonadales			3.4.24.71	ko:K01415,ko:K07386					ko00000,ko01000,ko01002,ko04147				Bacteria	1MVNQ@1224,2K02W@204457,2TRU4@28211,COG3590@1,COG3590@2	NA|NA|NA	O	peptidase M13
k127_7574578_8_3	1090319.KE386571_gene1160	1.2e-97	362.5	Sphingomonadales	TLL0138			ko:K09928					ko00000				Bacteria	1RGV6@1224,2K4SW@204457,2UB7Z@28211,COG3216@1,COG3216@2	NA|NA|NA	S	protein conserved in bacteria
k127_7574578_8_4	1090319.KE386571_gene1161	1.7e-84	318.5	Sphingomonadales	smpB	GO:0003674,GO:0003676,GO:0003723,GO:0005488,GO:0005575,GO:0005622,GO:0005623,GO:0005737,GO:0005829,GO:0006464,GO:0006807,GO:0008150,GO:0008152,GO:0009987,GO:0019538,GO:0036211,GO:0043170,GO:0043412,GO:0044237,GO:0044238,GO:0044260,GO:0044267,GO:0044424,GO:0044444,GO:0044464,GO:0070930,GO:0071704,GO:0097159,GO:1901363,GO:1901564		ko:K03664					ko00000				Bacteria	1RDFP@1224,2K3YM@204457,2U71I@28211,COG0691@1,COG0691@2	NA|NA|NA	O	Required for rescue of stalled ribosomes mediated by trans-translation. Binds to transfer-messenger RNA (tmRNA), required for stable association of tmRNA with ribosomes. tmRNA and SmpB together mimic tRNA shape, replacing the anticodon stem-loop with SmpB. tmRNA is encoded by the ssrA gene
k127_7574578_8_5	1007104.SUS17_250	3e-08	64.7	Sphingomonadales													Bacteria	1Q8EV@1224,2BQ0K@1,2K84N@204457,2VEMN@28211,32IUS@2	NA|NA|NA
k127_7574578_8_6	1090319.KE386571_gene1162	2.5e-150	538.1	Sphingomonadales	dapA	GO:0003674,GO:0003824,GO:0006082,GO:0006090,GO:0008150,GO:0008152,GO:0008840,GO:0009987,GO:0016829,GO:0016835,GO:0016836,GO:0019752,GO:0032787,GO:0043436,GO:0044237,GO:0044281,GO:0071704	4.3.3.7	ko:K01714	ko00261,ko00300,ko01100,ko01110,ko01120,ko01130,ko01230,map00261,map00300,map01100,map01110,map01120,map01130,map01230	M00016,M00525,M00526,M00527	R10147	RC03062,RC03063	ko00000,ko00001,ko00002,ko01000				Bacteria	1MUCM@1224,2K09B@204457,2TR5W@28211,COG0329@1,COG0329@2	NA|NA|NA	E	Catalyzes the condensation of (S)-aspartate-beta- semialdehyde (S)-ASA and pyruvate to 4-hydroxy- tetrahydrodipicolinate (HTPA)
k127_7574578_8_7	1090319.KE386571_gene1163	0.0	1238.0	Sphingomonadales	slt			ko:K08309					ko00000,ko01000,ko01011		GH23		Bacteria	1MV3F@1224,2K0PK@204457,2TRDB@28211,COG0741@1,COG0741@2	NA|NA|NA	M	COG0741 Soluble lytic murein transglycosylase and related regulatory proteins (some contain LysM invasin domains)
k127_7574578_8_8	1090319.KE386571_gene1164	3.1e-81	307.8	Sphingomonadales	greB	GO:0006139,GO:0006351,GO:0006352,GO:0006354,GO:0006355,GO:0006725,GO:0006807,GO:0008150,GO:0008152,GO:0009058,GO:0009059,GO:0009889,GO:0009893,GO:0009987,GO:0010467,GO:0010468,GO:0010556,GO:0010604,GO:0016070,GO:0018130,GO:0019219,GO:0019222,GO:0019438,GO:0031323,GO:0031325,GO:0031326,GO:0031437,GO:0031439,GO:0032774,GO:0032784,GO:0034641,GO:0034645,GO:0034654,GO:0043170,GO:0044237,GO:0044238,GO:…		ko:K04760					ko00000,ko03021				Bacteria	1RAP0@1224,2K3X2@204457,2U75V@28211,COG0782@1,COG0782@2	NA|NA|NA	K	Necessary for efficient RNA polymerase transcription elongation past template-encoded arresting sites. The arresting sites in DNA have the property of trapping a certain fraction of elongating RNA polymerases that pass through, resulting in locked ternary complexes. Cleavage of the nascent transcript by cleavage factors such as GreA or GreB allows the resumption of elongation from the new 3'termi…
k127_7574578_8_9	1090319.KE386571_gene1165	3e-134	484.6	Sphingomonadales													Bacteria	1MX5C@1224,2K1CX@204457,2TRE6@28211,COG1432@1,COG1432@2	NA|NA|NA	S	OST-HTH/LOTUS domain
k127_7574578_8_10	1090319.KE386571_gene1166	1.7e-301	1041.2	Sphingomonadales				ko:K01269					ko00000,ko01000				Bacteria	1MV86@1224,2K04D@204457,2TVJ5@28211,COG2234@1,COG2234@2	NA|NA|NA	S	Peptidase, M28
k127_7574578_8_11	1090319.KE386571_gene1167	9.8e-47	193.4	Sphingomonadales													Bacteria	1RJC2@1224,2K4HZ@204457,2UIM9@28211,COG4636@1,COG4636@2	NA|NA|NA	S	Putative restriction endonuclease
k127_7574578_8_12	1090319.KE386571_gene1168	0.0	1116.3	Sphingomonadales	yjjK	GO:0003674,GO:0003824,GO:0005488,GO:0006417,GO:0006448,GO:0008150,GO:0009889,GO:0009890,GO:0009892,GO:0010468,GO:0010556,GO:0010558,GO:0010605,GO:0010608,GO:0010629,GO:0016462,GO:0016787,GO:0016817,GO:0016818,GO:0016887,GO:0017111,GO:0017148,GO:0019222,GO:0031323,GO:0031324,GO:0031326,GO:0031327,GO:0032268,GO:0032269,GO:0034248,GO:0034249,GO:0043021,GO:0043022,GO:0044877,GO:0045900,GO:0048519,GO:…	3.6.3.25	ko:K06020					ko00000,ko01000				Bacteria	1MU37@1224,2K0YK@204457,2TS7G@28211,COG0488@1,COG0488@2	NA|NA|NA	S	ABC transporter
k127_6628541_9_1	1090319.KE386571_gene1904	5.3e-189	666.8	Sphingomonadales	rspA	GO:0000287,GO:0003674,GO:0003824,GO:0005488,GO:0005975,GO:0008150,GO:0008152,GO:0008927,GO:0009056,GO:0016052,GO:0016829,GO:0016835,GO:0016836,GO:0043167,GO:0043169,GO:0044238,GO:0046872,GO:0047929,GO:0071704,GO:1901575	4.2.1.8	ko:K08323	ko00040,ko01100,map00040,map01100	M00061	R05606	RC00543	ko00000,ko00001,ko00002,ko01000				Bacteria	1MURK@1224,2JZUU@204457,2TV84@28211,COG4948@1,COG4948@2	NA|NA|NA	M	Belongs to the mandelate racemase muconate lactonizing enzyme family
k127_6628541_9_2	1090319.KE386571_gene1903	8e-249	865.9	Sphingomonadales				ko:K08191					ko00000,ko02000	2.A.1.14.2			Bacteria	1MV04@1224,2KCXR@204457,2U4HJ@28211,COG2271@1,COG2271@2	NA|NA|NA	G	Hexuranate MFS transporter
k127_6628541_9_3	1090319.KE386571_gene1902	8.2e-208	729.6	Sphingomonadales													Bacteria	1MXBN@1224,2K27U@204457,2U079@28211,COG2755@1,COG2755@2	NA|NA|NA	E	GDSL-like Lipase/Acylhydrolase family
k127_6628541_9_4	1090319.KE386571_gene1901	2.7e-15	86.7	Sphingomonadales	MA20_27195		4.2.1.82,4.2.1.9	ko:K01687,ko:K22186	ko00040,ko00290,ko00770,ko01100,ko01110,ko01130,ko01210,ko01230,map00040,map00290,map00770,map01100,map01110,map01130,map01210,map01230	M00019,M00570	R01209,R02429,R04441,R05070	RC00468,RC00543,RC01714	ko00000,ko00001,ko00002,ko01000				Bacteria	1MV4I@1224,2K1SK@204457,2TQRW@28211,COG0129@1,COG0129@2	NA|NA|NA	EG	Belongs to the IlvD Edd family
k127_6155190_10_1	1090319.KE386571_gene3120	2.8e-134	484.6	Sphingomonadales	gguC												Bacteria	1MYER@1224,2K0XI@204457,2TRDU@28211,COG3802@1,COG3802@2	NA|NA|NA	S	GguC protein
k127_6155190_10_2	1090319.KE386571_gene3119	4.9e-168	597.0	Sphingomonadales	gal		1.1.1.48	ko:K00035	ko00052,ko01100,map00052,map01100		R01094,R01097	RC00161	ko00000,ko00001,ko01000				Bacteria	1MW0Q@1224,2K0NU@204457,2TQR0@28211,COG0673@1,COG0673@2	NA|NA|NA	S	Galactose 1-dehydrogenase
k127_6155190_10_3	1090319.KE386571_gene3118	1.1e-265	922.2	Sphingomonadales	malT			ko:K16211					ko00000,ko02000	2.A.2.6			Bacteria	1MX4Z@1224,2K0AH@204457,2TTX5@28211,COG2211@1,COG2211@2	NA|NA|NA	G	COG0477 Permeases of the major facilitator superfamily
k127_6155190_10_4	1090319.KE386571_gene3117	4.7e-160	570.5	Sphingomonadales	aglA	GO:0005575,GO:0005622,GO:0005623,GO:0005737,GO:0044424,GO:0044464	3.2.1.10,3.2.1.20,3.2.1.93	ko:K01182,ko:K01187,ko:K01226	ko00052,ko00500,ko01100,map00052,map00500,map01100		R00028,R00801,R00802,R00837,R01718,R01791,R06087,R06088,R06113,R06199	RC00028,RC00049,RC00059,RC00077,RC00451	ko00000,ko00001,ko01000		GH13,GH31		Bacteria	1MVKX@1224,2K1CG@204457,2TRS3@28211,COG0366@1,COG0366@2	NA|NA|NA	G	Alpha-amylase domain
k127_4499381_11_1	1090319.KE386571_gene1664	9.7e-261	905.6	Sphingomonadales	M1-419			ko:K09955					ko00000				Bacteria	1MWEN@1224,2K1AQ@204457,2U1Q4@28211,COG3533@1,COG3533@2	NA|NA|NA	S	Beta-L-arabinofuranosidase, GH127
k127_4499381_11_2	1090319.KE386571_gene1663	8.5e-250	869.4	Sphingomonadales			3.2.1.22	ko:K07407	ko00052,ko00561,ko00600,ko00603,map00052,map00561,map00600,map00603		R01101,R01103,R01104,R01194,R01329,R02926,R03634,R04019,R04470,R05549,R05961,R06091	RC00049,RC00059,RC00451	ko00000,ko00001,ko01000				Bacteria	1NRFR@1224,2KDDQ@204457,2U560@28211,COG1501@1,COG1501@2	NA|NA|NA	G	Alpha galactosidase A
k127_4499381_11_3	1090319.KE386571_gene227	0.0	2015.0	Sphingomonadales													Bacteria	1MWS3@1224,2K0VZ@204457,2TWDV@28211,COG1629@1,COG1629@2,COG4771@2	NA|NA|NA	P	TonB dependent receptor
k127_4499381_11_4	1090319.KE386571_gene228	1e-268	932.2	Sphingomonadales			1.14.19.9	ko:K14266	ko00404,ko01130,map00404,map01130	M00789,M00790	R09570	RC00949	ko00000,ko00001,ko00002,ko01000				Bacteria	1Q0P8@1224,2K33B@204457,2U4CV@28211,COG0446@1,COG0446@2	NA|NA|NA	S	Tryptophan halogenase
k127_4499381_11_5	1090319.KE386571_gene229	1.7e-208	731.9	Sphingomonadales			2.7.1.2	ko:K00845	ko00010,ko00052,ko00500,ko00520,ko00521,ko00524,ko01100,ko01110,ko01120,ko01130,ko01200,map00010,map00052,map00500,map00520,map00521,map00524,map01100,map01110,map01120,map01130,map01200	M00001,M00549	R00299,R01600,R01786	RC00002,RC00017	ko00000,ko00001,ko00002,ko01000				Bacteria	1MVGQ@1224,2K0K3@204457,2TRFX@28211,COG1846@1,COG1846@2,COG1940@1,COG1940@2	NA|NA|NA	GK	ROK family
k127_4499381_11_6	1090319.KE386571_gene230	0.0	2134.4	Sphingomonadales													Bacteria	1NYBH@1224,2K22J@204457,2U1SW@28211,COG3250@1,COG3250@2	NA|NA|NA	G	Concanavalin A-like lectin/glucanases superfamily
k127_4499381_11_7	1090319.KE386571_gene231	5e-154	550.4	Sphingomonadales			3.1.1.31	ko:K07404	ko00030,ko01100,ko01110,ko01120,ko01130,ko01200,map00030,map01100,map01110,map01120,map01130,map01200	M00004,M00006,M00008	R02035	RC00537	ko00000,ko00001,ko00002,ko01000				Bacteria	1MUKZ@1224,2K2AS@204457,2U0UA@28211,COG2706@1,COG2706@2	NA|NA|NA	G	Lactonase, 7-bladed beta-propeller
k127_4264902_12_1	1379701.JPJC01000114_gene713	1.8e-231	808.5	Sphingomonadales			3.2.1.21	ko:K05349	ko00460,ko00500,ko00940,ko01100,ko01110,map00460,map00500,map00940,map01100,map01110		R00026,R02558,R02887,R02985,R03527,R04949,R04998,R10035,R10039,R10040	RC00049,RC00059,RC00171,RC00262,RC00397,RC00451,RC00714,RC00746,RC01248	ko00000,ko00001,ko01000		GH3		Bacteria	1MVIV@1224,2K01Z@204457,2U23T@28211,COG1472@1,COG1472@2	NA|NA|NA	G	hydrolase, family 3
k127_4264902_12_2	1379701.JPJC01000114_gene712	0.0	1332.4	Sphingomonadales				ko:K02014					ko00000,ko02000	1.B.14			Bacteria	1R47X@1224,2JZYG@204457,2TW4W@28211,COG4206@1,COG4206@2	NA|NA|NA	H	receptor
k127_4264902_12_3	392499.Swit_0922	6.5e-78	297.7	Sphingomonadales				ko:K07165					ko00000				Bacteria	1NR9D@1224,2K2WU@204457,2VF33@28211,COG3712@1,COG3712@2	NA|NA|NA	PT	FecR protein
k127_4264902_12_4	158500.BV97_05589	4.4e-61	241.1	Sphingomonadales				ko:K03088					ko00000,ko03021				Bacteria	1NUDS@1224,2K5V1@204457,2URDJ@28211,COG1595@1,COG1595@2	NA|NA|NA	K	Belongs to the sigma-70 factor family. ECF subfamily
k127_4264902_12_5	1219049.SP5_097_00620	1e-155	556.2	Sphingomonadales	mhpC		3.4.11.5	ko:K01259	ko00330,map00330		R00135		ko00000,ko00001,ko01000,ko01002				Bacteria	1MZG8@1224,2K1ZV@204457,2TUWZ@28211,COG2267@1,COG2267@2	NA|NA|NA	I	Serine aminopeptidase, S33
k127_4264902_12_6	1090319.KE386571_gene1645	3.1e-95	354.4	Sphingomonadales													Bacteria	1MV8W@1224,2KEFN@204457,2U1S2@28211,COG1629@1,COG1629@2	NA|NA|NA	P	Outer membrane protein beta-barrel family
k127_2609405_13_1	1090319.KE386571_gene3135	3.5e-149	534.3	Sphingomonadales	ams		2.4.1.4,3.2.1.1,5.4.99.16	ko:K05341,ko:K05343	ko00500,ko01100,map00500,map01100		R01557,R01823,R02108,R02112,R11262	RC00028,RC01816	ko00000,ko00001,ko01000		GH13		Bacteria	1MVKX@1224,2K2V8@204457,2TRS3@28211,COG0366@1,COG0366@2	NA|NA|NA	G	Alpha amylase, catalytic domain
k127_2609405_13_2	1090319.KE386571_gene3134	8e-233	812.8	Sphingomonadales	suc1			ko:K16211					ko00000,ko02000	2.A.2.6			Bacteria	1MX4Z@1224,2K1P7@204457,2U2DZ@28211,COG2211@1,COG2211@2	NA|NA|NA	G	Sugar transporter
k127_2609405_13_3	1090319.KE386571_gene3127	3.9e-108	397.5	Sphingomonadales	MA20_40230		5.2.1.4	ko:K01801	ko00350,ko01100,ko01120,map00350,map01100,map01120		R03868	RC00867	ko00000,ko00001,ko01000				Bacteria	1RA4Y@1224,2K49D@204457,2U5B6@28211,COG0625@1,COG0625@2	NA|NA|NA	O	maleylacetoacetate isomerase
k127_2609405_13_5	1090319.KE386571_gene3129	4.9e-224	783.5	Sphingomonadales	bioA	GO:0003674,GO:0003824,GO:0004015,GO:0005488,GO:0006082,GO:0006732,GO:0006766,GO:0006767,GO:0006768,GO:0006790,GO:0006807,GO:0008144,GO:0008150,GO:0008152,GO:0008483,GO:0009058,GO:0009102,GO:0009108,GO:0009110,GO:0009987,GO:0016053,GO:0016740,GO:0016769,GO:0017144,GO:0018130,GO:0019752,GO:0019842,GO:0030170,GO:0032787,GO:0034641,GO:0036094,GO:0042364,GO:0043167,GO:0043168,GO:0043436,GO:0043603,GO:…	2.6.1.62	ko:K00833	ko00780,ko01100,map00780,map01100	M00123,M00573,M00577	R03231	RC00006,RC00887	ko00000,ko00001,ko00002,ko01000,ko01007			iIT341.HP0976,iUTI89_1310.UTI89_C0772,iZ_1308.Z0993	Bacteria	1MU2N@1224,2K04K@204457,2TQND@28211,COG0161@1,COG0161@2	NA|NA|NA	E	Belongs to the class-III pyridoxal-phosphate-dependent aminotransferase family
k127_2609405_13_6	1090319.KE386571_gene3130	1.4e-94	352.4	Sphingomonadales	bioD	GO:0003674,GO:0003824,GO:0004141,GO:0005575,GO:0005622,GO:0005623,GO:0005737,GO:0005829,GO:0006082,GO:0006732,GO:0006766,GO:0006767,GO:0006768,GO:0006790,GO:0006807,GO:0008150,GO:0008152,GO:0009058,GO:0009102,GO:0009108,GO:0009110,GO:0009987,GO:0016053,GO:0016874,GO:0016879,GO:0016882,GO:0017144,GO:0018130,GO:0019752,GO:0032787,GO:0034641,GO:0042364,GO:0043436,GO:0043603,GO:0043604,GO:0044237,GO:…	2.1.1.197,6.3.3.3	ko:K01935,ko:K02169	ko00780,ko01100,map00780,map01100	M00123,M00572,M00573,M00577	R03182,R09543	RC00003,RC00460,RC00868	ko00000,ko00001,ko00002,ko01000				Bacteria	1RDRK@1224,2K151@204457,2U5AJ@28211,COG0132@1,COG0132@2	NA|NA|NA	H	Catalyzes a mechanistically unusual reaction, the ATP- dependent insertion of CO2 between the N7 and N8 nitrogen atoms of 7,8-diaminopelargonic acid (DAPA) to form an ureido ring
k127_2609405_13_7	1090319.KE386571_gene3131	6.2e-186	656.8	Sphingomonadales	bioF		2.3.1.47	ko:K00652	ko00780,ko01100,map00780,map01100	M00123,M00573,M00577	R03210,R10124	RC00004,RC00039,RC02725	ko00000,ko00001,ko00002,ko01000,ko01007			iSB619.SA_RS12695	Bacteria	1MVVH@1224,2JZVV@204457,2TTAK@28211,COG0156@1,COG0156@2	NA|NA|NA	E	8-amino-7-oxononanoate synthase
k127_2609405_13_8	1090319.KE386571_gene3132	8e-151	539.7	Sphingomonadales													Bacteria	1PWXN@1224,2K61K@204457,2U2SU@28211,COG4221@1,COG4221@2	NA|NA|NA	S	Domain of unknown function (DUF4336)
k127_2609405_13_9	1090319.KE386571_gene3133	1.2e-113	416.0	Sphingomonadales				ko:K19776					ko00000,ko03000				Bacteria	1MV83@1224,2K0DN@204457,2U6P8@28211,COG2186@1,COG2186@2	NA|NA|NA	K	gntR family
k127_2609405_13_10	1090319.KE386571_gene1901	1.5e-62	245.4	Sphingomonadales	MA20_27195		4.2.1.82,4.2.1.9	ko:K01687,ko:K22186	ko00040,ko00290,ko00770,ko01100,ko01110,ko01130,ko01210,ko01230,map00040,map00290,map00770,map01100,map01110,map01130,map01210,map01230	M00019,M00570	R01209,R02429,R04441,R05070	RC00468,RC00543,RC01714	ko00000,ko00001,ko00002,ko01000				Bacteria	1MV4I@1224,2K1SK@204457,2TQRW@28211,COG0129@1,COG0129@2	NA|NA|NA	EG	Belongs to the IlvD Edd family
k127_3320298_14_1	1090319.KE386571_gene1723	2.1e-97	361.7	Sphingomonadales	carB	GO:0000050,GO:0000166,GO:0003674,GO:0003824,GO:0004087,GO:0004088,GO:0005488,GO:0005524,GO:0005575,GO:0005622,GO:0005623,GO:0005737,GO:0005829,GO:0005886,GO:0005951,GO:0006082,GO:0006139,GO:0006206,GO:0006220,GO:0006221,GO:0006520,GO:0006525,GO:0006526,GO:0006725,GO:0006753,GO:0006793,GO:0006796,GO:0006807,GO:0008144,GO:0008150,GO:0008152,GO:0008652,GO:0009058,GO:0009064,GO:0009084,GO:0009112,GO:…	6.3.5.5	ko:K01955	ko00240,ko00250,ko01100,map00240,map00250,map01100	M00051	R00256,R00575,R01395,R10948,R10949	RC00002,RC00010,RC00043,RC02750,RC02798,RC03314	ko00000,ko00001,ko00002,ko01000			iAF1260.b0033,iBWG_1329.BWG_0031,iECDH10B_1368.ECDH10B_0034,iECDH1ME8569_1439.ECDH1ME8569_0031,iECUMN_1333.ECUMN_0034,iEcDH1_1363.EcDH1_3566,iJN746.PP_4723,iJO1366.b0033,iJR904.b0033,iPC815.YPO0482,iY75_1357.Y75_RS00170,iYL1228.KPN_00041	Bacteria	1MUDZ@1224,2JZX4@204457,2TQZU@28211,COG0458@1,COG0458@2	NA|NA|NA	F	Belongs to the CarB family
k127_3320298_14_2	1090319.KE386571_gene1722	1.3e-79	302.4	Sphingomonadales	greA	GO:0001098,GO:0001108,GO:0003674,GO:0005488,GO:0005515,GO:0005575,GO:0005618,GO:0005622,GO:0005623,GO:0005737,GO:0005829,GO:0005886,GO:0006139,GO:0006351,GO:0006354,GO:0006355,GO:0006725,GO:0006807,GO:0008150,GO:0008152,GO:0009058,GO:0009059,GO:0009889,GO:0009987,GO:0010467,GO:0010468,GO:0010556,GO:0016020,GO:0016070,GO:0018130,GO:0019219,GO:0019222,GO:0019438,GO:0030312,GO:0031323,GO:0031326,GO:…		ko:K03624					ko00000,ko03021				Bacteria	1RCXW@1224,2K439@204457,2U5JU@28211,COG0782@1,COG0782@2	NA|NA|NA	K	Necessary for efficient RNA polymerase transcription elongation past template-encoded arresting sites. The arresting sites in DNA have the property of trapping a certain fraction of elongating RNA polymerases that pass through, resulting in locked ternary complexes. Cleavage of the nascent transcript by cleavage factors such as GreA or GreB allows the resumption of elongation from the new 3'termi…
k127_3320298_14_3	1090318.ATTI01000001_gene1250	2.7e-55	222.2	Sphingomonadales	ymdC		2.7.1.95	ko:K00897,ko:K19272,ko:K19299					br01600,ko00000,ko01000,ko01504				Bacteria	1MXWC@1224,2KDM9@204457,2U6V8@28211,COG3231@1,COG3231@2	NA|NA|NA	J	Phosphotransferase enzyme family
k127_3320298_14_4	1090318.ATTI01000001_gene1257	1.8e-42	178.3	Sphingomonadales	MA20_41765												Bacteria	1NGSW@1224,2K7B8@204457,2UJYE@28211,COG2919@1,COG2919@2	NA|NA|NA	D	Septum formation initiator
k127_3320298_14_5	1090319.KE386571_gene1715	2.9e-235	820.8	Sphingomonadales	eno		4.2.1.11	ko:K01689	ko00010,ko00680,ko01100,ko01110,ko01120,ko01130,ko01200,ko01230,ko03018,ko04066,map00010,map00680,map01100,map01110,map01120,map01130,map01200,map01230,map03018,map04066	M00001,M00002,M00003,M00346,M00394	R00658	RC00349	ko00000,ko00001,ko00002,ko01000,ko03019,ko04147				Bacteria	1MU1N@1224,2K00W@204457,2TR04@28211,COG0148@1,COG0148@2	NA|NA|NA	G	Catalyzes the reversible conversion of 2- phosphoglycerate into phosphoenolpyruvate. It is essential for the degradation of carbohydrates via glycolysis
k127_5449918_15_1	1090319.KE386571_gene1273	6.8e-77	293.1	Sphingomonadales	gloA	GO:0003674,GO:0003824,GO:0004462,GO:0006518,GO:0006575,GO:0006749,GO:0006790,GO:0006807,GO:0008150,GO:0008152,GO:0009987,GO:0016829,GO:0016846,GO:0034641,GO:0043603,GO:0044237,GO:0051186,GO:0071704,GO:1901564	4.4.1.5	ko:K01759	ko00620,map00620		R02530	RC00004,RC00740	ko00000,ko00001,ko01000				Bacteria	1RCYX@1224,2K4E9@204457,2U7A8@28211,COG0346@1,COG0346@2	NA|NA|NA	E	COG0346 Lactoylglutathione lyase and related lyases
k127_5449918_15_2	1090319.KE386571_gene1272	3.3e-124	451.1	Sphingomonadales	gloB	GO:0003674,GO:0003824,GO:0004416,GO:0006518,GO:0006575,GO:0006749,GO:0006790,GO:0006807,GO:0008150,GO:0008152,GO:0009987,GO:0016787,GO:0016788,GO:0016790,GO:0034641,GO:0043603,GO:0044237,GO:0051186,GO:0071704,GO:1901564	3.1.2.6	ko:K01069	ko00620,map00620		R01736	RC00004,RC00137	ko00000,ko00001,ko01000				Bacteria	1MU8Q@1224,2K0DY@204457,2TSVS@28211,COG0491@1,COG0491@2	NA|NA|NA	S	Thiolesterase that catalyzes the hydrolysis of S-D- lactoyl-glutathione to form glutathione and D-lactic acid
k127_5449918_15_3	1090319.KE386571_gene1271	1.3e-61	242.3	Sphingomonadales													Bacteria	1NWWK@1224,2FB68@1,2K6YE@204457,2US5H@28211,30QV6@2	NA|NA|NA
k127_5449918_15_4	1090319.KE386571_gene1270	2.6e-247	860.9	Sphingomonadales	mdeA		2.5.1.48,4.4.1.11,4.4.1.8	ko:K01739,ko:K01760,ko:K01761	ko00270,ko00450,ko00920,ko01100,ko01110,ko01130,ko01230,map00270,map00450,map00920,map01100,map01110,map01130,map01230	M00017	R00654,R00782,R00999,R01286,R01288,R02408,R02508,R03217,R03260,R04770,R04941,R04944,R04945,R04946	RC00020,RC00056,RC00069,RC00196,RC00348,RC00382,RC00420,RC00488,RC00710,RC01209,RC01210,RC01245,RC02303,RC02848,RC02866	ko00000,ko00001,ko00002,ko01000				Bacteria	1MU57@1224,2K1W3@204457,2TW14@28211,COG0626@1,COG0626@2	NA|NA|NA	E	Catalyzes the formation of methanethiol and 2-ocobutanoate from L-methionine
k127_5449918_15_5	1090319.KE386571_gene1269	2.9e-210	737.6	Sphingomonadales	yhiN	GO:0005575,GO:0005622,GO:0005623,GO:0005737,GO:0005829,GO:0044424,GO:0044444,GO:0044464		ko:K07007					ko00000				Bacteria	1MUGC@1224,2K0J9@204457,2TTXA@28211,COG2081@1,COG2081@2	NA|NA|NA	S	HI0933-like protein
k127_5449918_15_6	1090319.KE386571_gene1266	1.5e-195	688.7	Sphingomonadales													Bacteria	1MW2V@1224,2K0A9@204457,2U07M@28211,COG0604@1,COG0604@2	NA|NA|NA	C	COG0604 NADPH quinone reductase and related Zn-dependent oxidoreductases
k127_5449918_15_7	1090319.KE386571_gene1265	5.9e-149	533.5	Sphingomonadales	nhoA	GO:0003674,GO:0003824,GO:0004060,GO:0005575,GO:0005623,GO:0005886,GO:0008080,GO:0008374,GO:0016020,GO:0016407,GO:0016410,GO:0016413,GO:0016740,GO:0016746,GO:0016747,GO:0044464,GO:0046990,GO:0071944	2.3.1.118,2.3.1.5	ko:K00622,ko:K00675	ko00232,ko00633,ko00983,ko01100,ko01110,ko01120,ko05204,map00232,map00633,map00983,map01100,map01110,map01120,map05204		R07940,R08036,R08248,R08250,R11902	RC00004,RC00416,RC00962,RC02961	ko00000,ko00001,ko01000			iECs_1301.ECs2066,iEcHS_1320.EcHS_A1547,iEcSMS35_1347.EcSMS35_1711,iZ_1308.Z2250	Bacteria	1RDF3@1224,2KCJ7@204457,2U82X@28211,COG2162@1,COG2162@2	NA|NA|NA	Q	N-acetyltransferase
k127_5449918_15_8	1090319.KE386571_gene1263	0.0	1223.0	Sphingomonadales				ko:K09955					ko00000				Bacteria	1MWEN@1224,2K1AQ@204457,2U1Q4@28211,COG3533@1,COG3533@2	NA|NA|NA	S	Beta-L-arabinofuranosidase, GH127
k127_5449918_15_9	1090319.KE386571_gene1262	0.0	1404.0	Sphingomonadales	dpp4		3.4.14.5	ko:K01278,ko:K01990	ko04974,map04974	M00254			ko00000,ko00001,ko00002,ko01000,ko01002,ko02000,ko04090,ko04147	3.A.1			Bacteria	1P6E1@1224,2K0U1@204457,2TRVE@28211,COG1506@1,COG1506@2	NA|NA|NA	E	peptidase S9
k127_5449918_15_10	1090319.KE386571_gene1261	1.3e-196	692.2	Sphingomonadales	asd		1.2.1.11	ko:K00133	ko00260,ko00261,ko00270,ko00300,ko01100,ko01110,ko01120,ko01130,ko01210,ko01230,map00260,map00261,map00270,map00300,map01100,map01110,map01120,map01130,map01210,map01230	M00016,M00017,M00018,M00033,M00525,M00526,M00527	R02291	RC00684	ko00000,ko00001,ko00002,ko01000			iLJ478.TM1523	Bacteria	1MUHG@1224,2K104@204457,2TSRD@28211,COG0136@1,COG0136@2	NA|NA|NA	E	Catalyzes the NADPH-dependent formation of L-aspartate- semialdehyde (L-ASA) by the reductive dephosphorylation of L- aspartyl-4-phosphate
k127_5449918_15_11	1090319.KE386571_gene1260	4e-102	377.5	Sphingomonadales													Bacteria	1RDN8@1224,2KE1M@204457,2VG55@28211,COG1284@1,COG1284@2	NA|NA|NA	S	Uncharacterised 5xTM membrane BCR, YitT family COG1284
k127_5449918_15_12	1090318.ATTI01000001_gene1634	6.1e-68	263.5	Sphingomonadales	gfa												Bacteria	1RE8S@1224,2K4NT@204457,2U73V@28211,COG3791@1,COG3791@2	NA|NA|NA	S	Glutathione-dependent formaldehyde-activating enzyme
k127_5449918_15_13	1090319.KE386571_gene1259	1.1e-117	429.5	Sphingomonadales													Bacteria	1QUNU@1224,2K09G@204457,2TW29@28211,COG2267@1,COG2267@2	NA|NA|NA	I	hydrolases or acyltransferases (alpha beta hydrolase superfamily)
k127_5449918_15_14	1090318.ATTI01000001_gene1636	3.1e-09	68.6	Sphingomonadales													Bacteria	1QAIQ@1224,2ANDZ@1,2K70J@204457,2VE5P@28211,31DCK@2	NA|NA|NA
k127_5449918_15_15	1090319.KE386571_gene1257	1.5e-272	944.9	Sphingomonadales	amn	GO:0003674,GO:0003824,GO:0005575,GO:0005622,GO:0005623,GO:0005737,GO:0005829,GO:0008714,GO:0016787,GO:0016798,GO:0016799,GO:0044424,GO:0044444,GO:0044464	3.2.2.4	ko:K01241	ko00230,map00230		R00182	RC00063,RC00318	ko00000,ko00001,ko01000			iECABU_c1320.ECABU_c22520,iECOK1_1307.ECOK1_2159,iECP_1309.ECP_1955,iETEC_1333.ETEC_2095,iNRG857_1313.NRG857_09950,iUMN146_1321.UM146_07225,ic_1306.c2444	Bacteria	1MUMQ@1224,2K1YS@204457,2TSX1@28211,COG0775@1,COG0775@2	NA|NA|NA	F	Catalyzes the hydrolysis of the N-glycosidic bond of AMP to form adenine and ribose 5-phosphate. Involved in regulation of AMP concentrations
k127_5449918_15_16	1090319.KE386571_gene1256	1.2e-77	295.8	Sphingomonadales	MA20_20905		1.11.1.15	ko:K03386	ko04214,map04214				ko00000,ko00001,ko01000,ko04147				Bacteria	1MU0H@1224,2K3WE@204457,2U6ZN@28211,COG0678@1,COG0678@2	NA|NA|NA	O	Alkyl hydroperoxide reductase
k127_5449918_15_17	1090319.KE386571_gene1255	9e-101	372.9	Sphingomonadales	MA20_18155			ko:K07735					ko00000,ko03000				Bacteria	1RCXM@1224,2K3S2@204457,2TTX4@28211,COG1678@1,COG1678@2	NA|NA|NA	K	Belongs to the UPF0301 (AlgH) family
k127_5449918_15_18	1090319.KE386571_gene1254	5.5e-206	723.4	Sphingomonadales	ahcY	GO:0000096,GO:0000097,GO:0000098,GO:0000166,GO:0001666,GO:0002376,GO:0002437,GO:0002439,GO:0002544,GO:0003674,GO:0003824,GO:0004013,GO:0005488,GO:0005515,GO:0005575,GO:0005576,GO:0005618,GO:0005622,GO:0005623,GO:0005634,GO:0005737,GO:0005829,GO:0005886,GO:0006082,GO:0006139,GO:0006152,GO:0006520,GO:0006534,GO:0006555,GO:0006575,GO:0006725,GO:0006732,GO:0006790,GO:0006807,GO:0006950,GO:0006952,GO:…	3.3.1.1	ko:K01251	ko00270,ko01100,map00270,map01100	M00035	R00192,R04936	RC00056,RC00069,RC01161,RC01243	ko00000,ko00001,ko00002,ko01000,ko01009,ko04147				Bacteria	1MUQ2@1224,2K0R8@204457,2TSJY@28211,COG0499@1,COG0499@2	NA|NA|NA	H	May play a key role in the regulation of the intracellular concentration of adenosylhomocysteine
k127_3793674_16_1	1090319.KE386571_gene2428	4.7e-30	136.7	Sphingomonadales			3.2.1.50	ko:K01205	ko00531,ko01100,ko04142,map00531,map01100,map04142	M00078	R07816		ko00000,ko00001,ko00002,ko01000,ko04147				Bacteria	1R61E@1224,2K2W5@204457,2TVR3@28211,COG3669@1,COG3669@2	NA|NA|NA	G	Alpha-N-acetylglucosaminidase (NAGLU) C-terminal domain
k127_3793674_16_2	1090319.KE386571_gene2429	2.3e-188	664.8	Sphingomonadales			3.2.1.50	ko:K01205	ko00531,ko01100,ko04142,map00531,map01100,map04142	M00078	R07816		ko00000,ko00001,ko00002,ko01000,ko04147				Bacteria	1R5FB@1224,2K2AN@204457,2U4I4@28211,COG4299@1,COG4299@2	NA|NA|NA	S	Protein of unknown function (DUF1624)
k127_3793674_16_3	1090319.KE386571_gene2430	0.0	1423.7	Sphingomonadales													Bacteria	1QTXJ@1224,2K17K@204457,2UNSU@28211,COG4773@1,COG4773@2	NA|NA|NA	P	receptor
k127_2138463_17_1	1090319.KE386571_gene1026	5.8e-47	193.4	Sphingomonadales	rpsB	GO:0000028,GO:0003674,GO:0003735,GO:0005198,GO:0005488,GO:0005575,GO:0005618,GO:0005622,GO:0005623,GO:0005737,GO:0005829,GO:0005840,GO:0005886,GO:0006412,GO:0006518,GO:0006807,GO:0006996,GO:0008150,GO:0008152,GO:0008270,GO:0009058,GO:0009059,GO:0009987,GO:0010467,GO:0015935,GO:0016020,GO:0016043,GO:0019538,GO:0022607,GO:0022613,GO:0022618,GO:0022626,GO:0022627,GO:0030312,GO:0032991,GO:0034622,GO:…		ko:K02967	ko03010,map03010	M00178,M00179			br01610,ko00000,ko00001,ko00002,ko03011				Bacteria	1MU33@1224,2K0DP@204457,2TRXE@28211,COG0052@1,COG0052@2	NA|NA|NA	J	Belongs to the universal ribosomal protein uS2 family
k127_2138463_17_2	1090319.KE386571_gene1025	2.3e-157	561.6	Sphingomonadales	tsf	GO:0001871,GO:0003674,GO:0003676,GO:0003723,GO:0003746,GO:0005085,GO:0005488,GO:0005515,GO:0005575,GO:0005622,GO:0005623,GO:0005737,GO:0005829,GO:0006412,GO:0006414,GO:0006518,GO:0006807,GO:0008135,GO:0008150,GO:0008152,GO:0008270,GO:0009058,GO:0009059,GO:0009986,GO:0009987,GO:0010467,GO:0019538,GO:0019899,GO:0030246,GO:0030247,GO:0034641,GO:0034645,GO:0043043,GO:0043167,GO:0043169,GO:0043170,GO:…		ko:K02357					ko00000,ko03012,ko03029				Bacteria	1MUS2@1224,2JZY1@204457,2TQM0@28211,COG0264@1,COG0264@2	NA|NA|NA	J	Associates with the EF-Tu.GDP complex and induces the exchange of GDP to GTP. It remains bound to the aminoacyl-tRNA.EF- Tu.GTP complex up to the GTP hydrolysis stage on the ribosome
k127_2138463_17_3	1090319.KE386571_gene1024	2.2e-131	474.9	Sphingomonadales	pyrH	GO:0003674,GO:0003824,GO:0005488,GO:0005515,GO:0005575,GO:0005622,GO:0005623,GO:0005737,GO:0005829,GO:0006139,GO:0006220,GO:0006221,GO:0006725,GO:0006753,GO:0006793,GO:0006796,GO:0006807,GO:0008150,GO:0008152,GO:0009041,GO:0009058,GO:0009117,GO:0009123,GO:0009165,GO:0009987,GO:0016301,GO:0016310,GO:0016740,GO:0016772,GO:0016776,GO:0018130,GO:0019205,GO:0019438,GO:0019637,GO:0033862,GO:0034641,GO:…	2.7.4.22	ko:K09903	ko00240,ko01100,map00240,map01100		R00158	RC00002	ko00000,ko00001,ko01000				Bacteria	1MV3N@1224,2K1B1@204457,2TQYN@28211,COG0528@1,COG0528@2	NA|NA|NA	F	Catalyzes the reversible phosphorylation of UMP to UDP
k127_2138463_17_4	1090319.KE386571_gene1023	2.8e-94	351.3	Sphingomonadales	frr	GO:0002181,GO:0002184,GO:0003674,GO:0003676,GO:0003723,GO:0005488,GO:0005575,GO:0005618,GO:0005622,GO:0005623,GO:0005737,GO:0005829,GO:0005886,GO:0006412,GO:0006415,GO:0006518,GO:0006807,GO:0008079,GO:0008135,GO:0008150,GO:0008152,GO:0009058,GO:0009059,GO:0009987,GO:0010467,GO:0016020,GO:0016043,GO:0019538,GO:0022411,GO:0030312,GO:0032984,GO:0034641,GO:0034645,GO:0040007,GO:0043021,GO:0043023,GO:…		ko:K02838					ko00000,ko03012				Bacteria	1N66T@1224,2K00Z@204457,2U5B2@28211,COG0233@1,COG0233@2	NA|NA|NA	J	Responsible for the release of ribosomes from messenger RNA at the termination of protein biosynthesis. May increase the efficiency of translation by recycling ribosomes from one round of translation to another
k127_2138463_17_5	1090318.ATTI01000001_gene1788	1.6e-113	415.6	Sphingomonadales	uppS	GO:0000270,GO:0000287,GO:0002094,GO:0003674,GO:0003824,GO:0004659,GO:0005488,GO:0005575,GO:0005622,GO:0005623,GO:0005737,GO:0005829,GO:0006022,GO:0006023,GO:0006024,GO:0006066,GO:0006629,GO:0006720,GO:0006807,GO:0008150,GO:0008152,GO:0008299,GO:0008610,GO:0008834,GO:0009058,GO:0009059,GO:0009252,GO:0009273,GO:0009987,GO:0016093,GO:0016094,GO:0016740,GO:0016765,GO:0030203,GO:0034645,GO:0042546,GO:…	2.5.1.31	ko:K00806	ko00900,ko01110,map00900,map01110		R06447	RC00279,RC02839	ko00000,ko00001,ko01000,ko01006			iECBD_1354.ECBD_3445,iECOK1_1307.ECOK1_0175,iECSE_1348.ECSE_0173,iECW_1372.ECW_m0170,iEKO11_1354.EKO11_3744,iEcDH1_1363.EcDH1_3429,iEcE24377_1341.EcE24377A_0178,iEcHS_1320.EcHS_A0176,iNRG857_1313.NRG857_00890,iSFV_1184.SFV_0157,iUMN146_1321.UM146_23675,iUMNK88_1353.UMNK88_178,iWFL_1372.ECW_m0170,iY75_1357.Y75_RS00880	Bacteria	1MVP1@1224,2K0JM@204457,2TTVJ@28211,COG0020@1,COG0020@2	NA|NA|NA	I	Catalyzes the condensation of isopentenyl diphosphate (IPP) with allylic pyrophosphates generating different type of terpenoids
k127_2138463_17_6	1090319.KE386571_gene1021	6.1e-130	470.3	Sphingomonadales	cdsA		2.7.7.41	ko:K00981	ko00564,ko01100,ko01110,ko04070,map00564,map01100,map01110,map04070	M00093	R01799	RC00002	ko00000,ko00001,ko00002,ko01000				Bacteria	1MWSV@1224,2K1ET@204457,2U9ED@28211,COG0575@1,COG0575@2	NA|NA|NA	I	Belongs to the CDS family
k127_2138463_17_7	1090319.KE386571_gene1020	5.3e-196	690.3	Sphingomonadales	dxr	GO:0000166,GO:0000287,GO:0003674,GO:0003824,GO:0005488,GO:0005515,GO:0006081,GO:0006082,GO:0006090,GO:0006629,GO:0006644,GO:0006720,GO:0006721,GO:0006793,GO:0006796,GO:0008150,GO:0008152,GO:0008299,GO:0008610,GO:0008654,GO:0009058,GO:0009240,GO:0009987,GO:0016114,GO:0016491,GO:0016614,GO:0016616,GO:0019288,GO:0019637,GO:0019682,GO:0019752,GO:0030145,GO:0030604,GO:0032787,GO:0036094,GO:0042802,GO:…	1.1.1.267	ko:K00099	ko00900,ko01100,ko01110,ko01130,map00900,map01100,map01110,map01130	M00096	R05688	RC01452	ko00000,ko00001,ko00002,ko01000			iAPECO1_1312.APECO1_1814,iECOK1_1307.ECOK1_0174,iECS88_1305.ECS88_0183,iHN637.CLJU_RS06420,iNJ661.Rv2870c,iUMN146_1321.UM146_23670,iUTI89_1310.UTI89_C0188	Bacteria	1MU4G@1224,2K0YA@204457,2TSD1@28211,COG0743@1,COG0743@2	NA|NA|NA	I	Catalyzes the NADP-dependent rearrangement and reduction of 1-deoxy-D-xylulose-5-phosphate (DXP) to 2-C-methyl-D-erythritol 4-phosphate (MEP)
k127_2138463_17_8	1090319.KE386571_gene1019	6.9e-201	706.4	Sphingomonadales	rseP	GO:0000988,GO:0000989,GO:0003674,GO:0003824,GO:0004175,GO:0004222,GO:0005488,GO:0005515,GO:0005575,GO:0005623,GO:0005886,GO:0005887,GO:0006355,GO:0006508,GO:0006807,GO:0008150,GO:0008152,GO:0008233,GO:0008237,GO:0009889,GO:0009891,GO:0009893,GO:0010468,GO:0010556,GO:0010557,GO:0010604,GO:0010628,GO:0016020,GO:0016021,GO:0016787,GO:0019219,GO:0019222,GO:0019538,GO:0031224,GO:0031226,GO:0031323,GO:…	3.4.21.107	ko:K04771,ko:K11749	ko01503,ko02020,ko02024,ko04112,map01503,map02020,map02024,map04112	M00728			ko00000,ko00001,ko00002,ko01000,ko01002,ko03110				Bacteria	1MU91@1224,2K0AZ@204457,2TQXJ@28211,COG0750@1,COG0750@2	NA|NA|NA	M	zinc metalloprotease
k127_4031254_18_1	1090319.KE386571_gene1694	1.1e-55	222.2	Sphingomonadales	fixL												Bacteria	1RCM9@1224,2K2KN@204457,2TQQ9@28211,COG4191@1,COG4191@2	NA|NA|NA	T	Motif C-terminal to PAS motifs (likely to contribute to PAS structural domain)
k127_4031254_18_2	1090319.KE386571_gene1693	5e-151	540.4	Sphingomonadales	hbdA		1.1.1.157	ko:K00074	ko00360,ko00362,ko00650,ko01100,ko01120,map00360,map00362,map00650,map01100,map01120		R01976,R05576,R06941	RC00029,RC00117	ko00000,ko00001,ko01000				Bacteria	1MU9P@1224,2K0X2@204457,2TR8E@28211,COG1250@1,COG1250@2	NA|NA|NA	I	Dehydrogenase
k127_4031254_18_3	1090319.KE386571_gene1692	8.3e-167	593.2	Sphingomonadales	rpfI												Bacteria	1MXZW@1224,2K3Y1@204457,2UD3E@28211,COG5342@1,COG5342@2	NA|NA|NA	S	Protein of unknown function (DUF1176)
k127_4031254_18_4	1346791.M529_15425	4.1e-15	89.0	Sphingomonadales	rpfI												Bacteria	1MXZW@1224,2K3Y1@204457,2UD3E@28211,COG5342@1,COG5342@2	NA|NA|NA	S	Protein of unknown function (DUF1176)
k127_4031254_18_5	1090319.KE386571_gene1690	1.4e-255	888.6	Sphingomonadales	MA20_31445												Bacteria	1MW05@1224,2K2R0@204457,2TS7R@28211,COG2939@1,COG2939@2	NA|NA|NA	E	Serine carboxypeptidase
k127_4031254_18_6	1090319.KE386571_gene1690	3.3e-28	130.2	Sphingomonadales	MA20_31445												Bacteria	1MW05@1224,2K2R0@204457,2TS7R@28211,COG2939@1,COG2939@2	NA|NA|NA	E	Serine carboxypeptidase
k127_2848448_19_1	1090319.KE386571_gene1993	2.8e-121	441.4	Sphingomonadales													Bacteria	1R6C4@1224,2K0HN@204457,2UAG0@28211,COG1215@1,COG1215@2	NA|NA|NA	M	Glycosyl transferase family 2
k127_2848448_19_2	1549858.MC45_16830	4.6e-135	487.6	Sphingomonadales	mreB			ko:K03569					ko00000,ko02048,ko03036,ko04812	1.A.33.1,9.B.157.1			Bacteria	1MUMW@1224,2K91W@204457,2TTQ2@28211,COG1077@1,COG1077@2	NA|NA|NA	D	Cell division protein FtsA
k127_2848448_19_3	1090319.KE386571_gene2208	1.9e-186	658.7	Sphingomonadales													Bacteria	1MW7F@1224,2K1S7@204457,2TUGK@28211,COG2206@1,COG2206@2	NA|NA|NA	T	Domain of unknown function (DUF3391)
k127_2848448_19_4	1090319.KE386571_gene2207	1.7e-156	558.9	Sphingomonadales			2.7.7.65	ko:K13590	ko04112,map04112				ko00000,ko00001,ko01000				Bacteria	1NC00@1224,2K2K4@204457,2TU9T@28211,COG2199@1,COG3706@2	NA|NA|NA	T	Diguanylate cyclase
k127_2848448_19_5	1090319.KE386571_gene2206	1.2e-158	565.8	Sphingomonadales	dapF	GO:0003674,GO:0003824,GO:0005575,GO:0005622,GO:0005623,GO:0005737,GO:0005829,GO:0006082,GO:0006520,GO:0006553,GO:0006807,GO:0008150,GO:0008152,GO:0008652,GO:0008837,GO:0009058,GO:0009066,GO:0009067,GO:0009085,GO:0009089,GO:0009987,GO:0016053,GO:0016853,GO:0016854,GO:0016855,GO:0019752,GO:0036361,GO:0043436,GO:0043648,GO:0044237,GO:0044238,GO:0044249,GO:0044281,GO:0044283,GO:0044424,GO:0044444,GO:…	5.1.1.7	ko:K01778	ko00300,ko01100,ko01110,ko01120,ko01130,ko01230,map00300,map01100,map01110,map01120,map01130,map01230	M00016,M00525,M00527	R02735	RC00302	ko00000,ko00001,ko00002,ko01000				Bacteria	1MWDH@1224,2K1PV@204457,2TUF2@28211,COG0253@1,COG0253@2	NA|NA|NA	E	Catalyzes the stereoinversion of LL-2,6- diaminoheptanedioate (L,L-DAP) to meso-diaminoheptanedioate (meso- DAP), a precursor of L-lysine and an essential component of the bacterial peptidoglycan
k127_2848448_19_6	1090319.KE386571_gene2205	7.9e-71	273.1	Sphingomonadales													Bacteria	1MXC9@1224,2K5KF@204457,2TTTY@28211,COG0583@1,COG0583@2	NA|NA|NA	K	DNA-binding transcription factor activity
k127_2848448_19_7	1090319.KE386571_gene2204	5.5e-201	706.8	Sphingomonadales			1.13.12.4	ko:K00467	ko00620,map00620		R00319	RC01312	ko00000,ko00001,ko01000				Bacteria	1MUEZ@1224,2KD37@204457,2TUPN@28211,COG1304@1,COG1304@2	NA|NA|NA	C	FMN-dependent dehydrogenase
k127_2848448_19_8	1090319.KE386571_gene2203	1.8e-119	435.3	Sphingomonadales	rplA	GO:0000027,GO:0000470,GO:0003674,GO:0003676,GO:0003723,GO:0003735,GO:0005198,GO:0005488,GO:0005575,GO:0005618,GO:0005622,GO:0005623,GO:0005737,GO:0005829,GO:0005840,GO:0005886,GO:0006139,GO:0006364,GO:0006396,GO:0006412,GO:0006417,GO:0006446,GO:0006518,GO:0006725,GO:0006807,GO:0006996,GO:0008150,GO:0008152,GO:0009058,GO:0009059,GO:0009889,GO:0009890,GO:0009892,GO:0009987,GO:0010467,GO:0010468,GO:…		ko:K02863	ko03010,map03010	M00178,M00179			br01610,ko00000,ko00001,ko00002,ko03011				Bacteria	1MUE6@1224,2K0YM@204457,2TRXP@28211,COG0081@1,COG0081@2	NA|NA|NA	J	Binds directly to 23S rRNA. The L1 stalk is quite mobile in the ribosome, and is involved in E site tRNA release
k127_2848448_19_9	1081640.AGFU01000041_gene3209	2.1e-07	60.1	Sphingomonadales	rplK	GO:0000027,GO:0003674,GO:0003676,GO:0003723,GO:0003735,GO:0005198,GO:0005488,GO:0005575,GO:0005618,GO:0005622,GO:0005623,GO:0005737,GO:0005829,GO:0005840,GO:0006412,GO:0006415,GO:0006518,GO:0006807,GO:0006950,GO:0006996,GO:0007154,GO:0008150,GO:0008152,GO:0009058,GO:0009059,GO:0009267,GO:0009605,GO:0009987,GO:0009991,GO:0010467,GO:0015934,GO:0015968,GO:0016043,GO:0019538,GO:0019843,GO:0022411,GO:…		ko:K02867	ko03010,map03010	M00178,M00179			br01610,ko00000,ko00001,ko00002,ko03011				Bacteria	1RA2M@1224,2K3Z9@204457,2U760@28211,COG0080@1,COG0080@2	NA|NA|NA	J	Forms part of the ribosomal stalk which helps the ribosome interact with GTP-bound translation factors
k127_1666289_20_1	1090319.KE386571_gene2432	1.5e-30	138.3	Sphingomonadales	czcA			ko:K15726					ko00000,ko02000	2.A.6.1.2			Bacteria	1NUIV@1224,2K1QB@204457,2TRWM@28211,COG3696@1,COG3696@2	NA|NA|NA	P	AcrB/AcrD/AcrF family
k127_1666289_20_2	1090319.KE386571_gene2433	8.5e-208	729.6	Sphingomonadales	MA20_15920			ko:K15727					ko00000,ko02000	8.A.1.2.1			Bacteria	1MVAS@1224,2K045@204457,2TUDB@28211,COG0845@1,COG0845@2	NA|NA|NA	M	Barrel-sandwich domain of CusB or HlyD membrane-fusion
k127_1666289_20_3	1090319.KE386571_gene2434	2.1e-106	391.7	Sphingomonadales													Bacteria	1MY5Y@1224,2K2SR@204457,2VEVS@28211,COG0745@1,COG0745@2	NA|NA|NA	T	Transcriptional regulatory protein, C terminal
k127_1666289_20_4	1090319.KE386571_gene2435	1.1e-197	696.0	Sphingomonadales													Bacteria	1N1Z2@1224,2KCKK@204457,2TRJU@28211,COG0642@1,COG2205@2	NA|NA|NA	T	PhoQ Sensor
k127_1666289_20_5	1090319.KE386571_gene2436	0.0	1300.0	Sphingomonadales	gaa			ko:K06978					ko00000				Bacteria	1MVA8@1224,2K0TJ@204457,2U29S@28211,COG2936@1,COG2936@2	NA|NA|NA	S	X-Pro dipeptidyl-peptidase C-terminal non-catalytic domain
k127_1666289_20_6	1090319.KE386571_gene2437	0.0	1161.7	Sphingomonadales			3.2.1.51	ko:K01206	ko00511,map00511				ko00000,ko00001,ko01000,ko04147		GH29		Bacteria	1R79Z@1224,2KCE1@204457,2UPUC@28211,COG3669@1,COG3669@2	NA|NA|NA	G	Alpha-L-fucosidase
k127_1666289_20_7	1090318.ATTI01000001_gene3165	1.5e-29	136.0	Sphingomonadales													Bacteria	1NGQT@1224,2K745@204457,2UMR2@28211,COG3134@1,COG3134@2	NA|NA|NA	S	Glycine zipper 2TM domain
k127_1666289_20_8	1090319.KE386571_gene2439	1.6e-242	845.1	Sphingomonadales				ko:K20946	ko05111,map05111				ko00000,ko00001				Bacteria	1R5ZA@1224,2K86K@204457,2TRJ5@28211,COG2244@1,COG2244@2	NA|NA|NA	S	Polysaccharide biosynthesis protein
k127_1666289_20_9	1090319.KE386571_gene2440	1e-136	493.0	Sphingomonadales			6.3.5.5	ko:K01955	ko00240,ko00250,ko01100,map00240,map00250,map01100	M00051	R00256,R00575,R01395,R10948,R10949	RC00002,RC00010,RC00043,RC02750,RC02798,RC03314	ko00000,ko00001,ko00002,ko01000				Bacteria	1R14H@1224,2K4CT@204457,2UB7M@28211,COG0189@1,COG0189@2	NA|NA|NA	HJ	TupA-like ATPgrasp
k127_1666289_20_10	1090319.KE386571_gene2441	1.5e-57	228.8	Sphingomonadales													Bacteria	1N10I@1224,2K77U@204457,2UN4I@28211,COG4961@1,COG4961@2	NA|NA|NA	U	TadE-like protein
k127_1666289_20_11	1090319.KE386571_gene2442	7.9e-75	286.6	Sphingomonadales	tadG			ko:K12513,ko:K12515					ko00000,ko02044				Bacteria	1NWP0@1224,2KDPG@204457,2USJD@28211,COG4961@1,COG4961@2	NA|NA|NA	U	PFAM TadE family protein
k127_1666289_20_12	1090319.KE386571_gene2443	1.2e-203	716.5	Sphingomonadales													Bacteria	1PC7X@1224,2K3U7@204457,2U204@28211,COG4961@1,COG4961@2	NA|NA|NA	U	PFAM TadE family protein
k127_1666289_20_13	1090319.KE386571_gene2444	5.1e-77	294.3	Sphingomonadales	rskA												Bacteria	1N821@1224,2K4R7@204457,2UF3V@28211,COG5343@1,COG5343@2	NA|NA|NA	S	Anti-sigma-K factor rskA
k127_1666289_20_14	1090319.KE386571_gene2445	2.4e-80	305.1	Sphingomonadales	sigK	GO:0005575,GO:0005618,GO:0005623,GO:0005886,GO:0008150,GO:0010468,GO:0010565,GO:0016020,GO:0019216,GO:0019217,GO:0019222,GO:0030312,GO:0031323,GO:0044464,GO:0050789,GO:0050794,GO:0060255,GO:0062012,GO:0065007,GO:0071944,GO:0080090		ko:K03088					ko00000,ko03021				Bacteria	1N00E@1224,2K57J@204457,2U6J3@28211,COG1595@1,COG1595@2	NA|NA|NA	K	Belongs to the sigma-70 factor family. ECF subfamily
k127_1666289_20_15	1090319.KE386571_gene2446	4.3e-162	577.4	Sphingomonadales			1.16.3.1	ko:K03594	ko00860,map00860		R00078	RC02758	ko00000,ko00001,ko01000				Bacteria	1R92T@1224,2K276@204457,2U5FE@28211,COG1633@1,COG1633@2	NA|NA|NA	S	Ferritin-like domain
k127_1666289_20_16	1090319.KE386571_gene2447	5.3e-147	527.3	Sphingomonadales			1.16.3.1	ko:K03594	ko00860,map00860		R00078	RC02758	ko00000,ko00001,ko01000				Bacteria	1R8NN@1224,2KE28@204457,2VG99@28211,COG1633@1,COG1633@2	NA|NA|NA	S	Ferritin-like domain
k127_1666289_20_17	1090319.KE386571_gene2448	2.1e-180	638.3	Sphingomonadales	queA	GO:0002097,GO:0002099,GO:0003674,GO:0003824,GO:0005575,GO:0005622,GO:0005623,GO:0005737,GO:0005829,GO:0006139,GO:0006396,GO:0006399,GO:0006400,GO:0006725,GO:0006807,GO:0008033,GO:0008150,GO:0008152,GO:0008616,GO:0009058,GO:0009116,GO:0009119,GO:0009163,GO:0009314,GO:0009451,GO:0009628,GO:0009987,GO:0010467,GO:0016070,GO:0016740,GO:0016853,GO:0018130,GO:0019438,GO:0034404,GO:0034470,GO:0034641,GO:…	2.4.2.29,2.4.99.17	ko:K00773,ko:K07568			R03789,R10209	RC00063	ko00000,ko01000,ko03016				Bacteria	1MUH3@1224,2K0G0@204457,2TS0D@28211,COG0809@1,COG0809@2	NA|NA|NA	J	Transfers and isomerizes the ribose moiety from AdoMet to the 7-aminomethyl group of 7-deazaguanine (preQ1-tRNA) to give epoxyqueuosine (oQ-tRNA)
k127_1666289_20_18	1090319.KE386571_gene2449	2.1e-99	368.6	Sphingomonadales			5.2.1.8	ko:K01802,ko:K03768					ko00000,ko01000,ko03110				Bacteria	1R4KH@1224,2KCVX@204457,2U730@28211,COG0652@1,COG0652@2	NA|NA|NA	M	PPIases accelerate the folding of proteins. It catalyzes the cis-trans isomerization of proline imidic peptide bonds in oligopeptides
k127_1666289_20_19	1090319.KE386571_gene2451	1.6e-85	322.0	Sphingomonadales	coaD	GO:0003674,GO:0003824,GO:0004595,GO:0005488,GO:0005515,GO:0006082,GO:0006139,GO:0006163,GO:0006164,GO:0006575,GO:0006725,GO:0006732,GO:0006753,GO:0006766,GO:0006767,GO:0006793,GO:0006796,GO:0006807,GO:0008150,GO:0008152,GO:0009058,GO:0009108,GO:0009110,GO:0009117,GO:0009150,GO:0009152,GO:0009165,GO:0009259,GO:0009260,GO:0009987,GO:0015936,GO:0015937,GO:0015939,GO:0015940,GO:0016053,GO:0016740,GO:…	2.7.7.3	ko:K00954	ko00770,ko01100,map00770,map01100	M00120	R03035	RC00002	ko00000,ko00001,ko00002,ko01000			iPC815.YPO0053,iSDY_1059.SDY_4064	Bacteria	1RD9F@1224,2K1RJ@204457,2U74H@28211,COG0669@1,COG0669@2	NA|NA|NA	H	Reversibly transfers an adenylyl group from ATP to 4'- phosphopantetheine, yielding dephospho-CoA (dPCoA) and pyrophosphate
k127_1666289_20_20	1090319.KE386571_gene2452	1.5e-161	575.5	Sphingomonadales	ispA	GO:0003674,GO:0003824,GO:0004311,GO:0004659,GO:0005575,GO:0005622,GO:0005623,GO:0005737,GO:0006629,GO:0006644,GO:0006720,GO:0006721,GO:0006793,GO:0006796,GO:0008150,GO:0008152,GO:0008299,GO:0008610,GO:0008654,GO:0009058,GO:0009536,GO:0009842,GO:0009987,GO:0016114,GO:0016740,GO:0016765,GO:0019637,GO:0033385,GO:0033386,GO:0043226,GO:0043227,GO:0043229,GO:0043231,GO:0044237,GO:0044238,GO:0044249,GO:…	2.5.1.1,2.5.1.10,2.5.1.29,2.5.1.90	ko:K00795,ko:K02523,ko:K13789	ko00900,ko01100,ko01110,ko01130,map00900,map01100,map01110,map01130	M00364,M00366	R01658,R02003,R02061,R09248	RC00279	ko00000,ko00001,ko00002,ko01000,ko01006				Bacteria	1MWNG@1224,2K19H@204457,2TR79@28211,COG0142@1,COG0142@2	NA|NA|NA	H	Belongs to the FPP GGPP synthase family
k127_1666289_20_21	1090319.KE386571_gene2453	3.1e-34	150.6	Sphingomonadales	xseB	GO:0003674,GO:0003824,GO:0004518,GO:0004527,GO:0004529,GO:0004536,GO:0005575,GO:0005622,GO:0005623,GO:0005737,GO:0005829,GO:0006139,GO:0006259,GO:0006308,GO:0006725,GO:0006807,GO:0008150,GO:0008152,GO:0008855,GO:0009056,GO:0009057,GO:0009318,GO:0009987,GO:0016787,GO:0016788,GO:0016796,GO:0016895,GO:0019439,GO:0032991,GO:0034641,GO:0034655,GO:0043170,GO:0044237,GO:0044238,GO:0044248,GO:0044260,GO:…	3.1.11.6	ko:K03602	ko03430,map03430				ko00000,ko00001,ko01000,ko03400				Bacteria	1PTYQ@1224,2K6WZ@204457,2UFD6@28211,COG1722@1,COG1722@2	NA|NA|NA	L	Bidirectionally degrades single-stranded DNA into large acid-insoluble oligonucleotides, which are then degraded further into small acid-soluble oligonucleotides
k127_1666289_20_22	1090319.KE386571_gene2454	1.3e-39	168.7	Sphingomonadales	MA20_36515			ko:K07126					ko00000				Bacteria	1N8SR@1224,2K5VX@204457,2UFFQ@28211,COG0790@1,COG0790@2	NA|NA|NA	S	FOG TPR repeat, SEL1 subfamily
k127_1666289_20_23	1090319.KE386571_gene2455	5.4e-142	510.4	Sphingomonadales	panC	GO:0003674,GO:0003824,GO:0004592,GO:0005488,GO:0005515,GO:0005575,GO:0005622,GO:0005623,GO:0005737,GO:0005829,GO:0006082,GO:0006520,GO:0006573,GO:0006575,GO:0006732,GO:0006766,GO:0006767,GO:0006807,GO:0008150,GO:0008152,GO:0009058,GO:0009081,GO:0009108,GO:0009110,GO:0009987,GO:0015939,GO:0015940,GO:0016053,GO:0016874,GO:0016879,GO:0016881,GO:0019752,GO:0032787,GO:0033317,GO:0034641,GO:0042364,GO:…	6.3.2.1	ko:K01918	ko00410,ko00770,ko01100,ko01110,map00410,map00770,map01100,map01110	M00119	R02473	RC00096,RC00141	ko00000,ko00001,ko00002,ko01000			iECH74115_1262.ECH74115_0142,iECSP_1301.ECSP_0134,iECs_1301.ECs0137,iG2583_1286.G2583_0137,iZ_1308.Z0144	Bacteria	1MV1S@1224,2K0S2@204457,2TS2D@28211,COG0414@1,COG0414@2	NA|NA|NA	H	Catalyzes the condensation of pantoate with beta-alanine in an ATP-dependent reaction via a pantoyl-adenylate intermediate
k127_1666289_20_24	1090319.KE386571_gene2456	4.7e-135	487.3	Sphingomonadales	mipZ			ko:K03496					ko00000,ko03036,ko04812				Bacteria	1MVKR@1224,2K06A@204457,2TRZY@28211,COG1192@1,COG1192@2	NA|NA|NA	D	involved in chromosome partitioning
k127_1666289_20_25	1090319.KE386571_gene2457	6.7e-38	162.9	Sphingomonadales													Bacteria	1Q626@1224,2K76N@204457,2VCAT@28211,COG2214@1,COG2214@2	NA|NA|NA	O	DnaJ molecular chaperone homology domain
k127_1666289_20_26	1090319.KE386571_gene2458	2.9e-238	830.9	Sphingomonadales	algC	GO:0000271,GO:0000287,GO:0003674,GO:0003824,GO:0004614,GO:0004615,GO:0005488,GO:0005975,GO:0005976,GO:0006082,GO:0006629,GO:0008150,GO:0008152,GO:0008610,GO:0008653,GO:0009058,GO:0009059,GO:0009103,GO:0009243,GO:0009244,GO:0009311,GO:0009312,GO:0009405,GO:0009987,GO:0016051,GO:0016053,GO:0016853,GO:0016866,GO:0016868,GO:0017144,GO:0019752,GO:0033692,GO:0034637,GO:0034645,GO:0042120,GO:0042121,GO:…	5.4.2.2,5.4.2.8	ko:K01835,ko:K01840,ko:K15778	ko00010,ko00030,ko00051,ko00052,ko00230,ko00500,ko00520,ko00521,ko01100,ko01110,ko01120,ko01130,map00010,map00030,map00051,map00052,map00230,map00500,map00520,map00521,map01100,map01110,map01120,map01130	M00114,M00549	R00959,R01057,R01818,R08639	RC00408	ko00000,ko00001,ko00002,ko01000				Bacteria	1MUA5@1224,2K0Q1@204457,2TRIJ@28211,COG1109@1,COG1109@2	NA|NA|NA	G	phosphomannomutase
k127_1666289_20_27	1090319.KE386571_gene2459	2.5e-111	408.3	Sphingomonadales													Bacteria	1RHIB@1224,2K232@204457,2U7NE@28211,COG0664@1,COG0664@2	NA|NA|NA	K	Bacterial regulatory proteins, crp family
k127_1666289_20_28	1090319.KE386571_gene2460	3.9e-232	810.4	Sphingomonadales	murA	GO:0000270,GO:0003674,GO:0003824,GO:0005575,GO:0005622,GO:0005623,GO:0005737,GO:0005829,GO:0006022,GO:0006023,GO:0006024,GO:0006807,GO:0008150,GO:0008152,GO:0008760,GO:0009058,GO:0009059,GO:0009252,GO:0009273,GO:0009987,GO:0016740,GO:0016765,GO:0030203,GO:0034645,GO:0042546,GO:0043170,GO:0044036,GO:0044038,GO:0044085,GO:0044237,GO:0044249,GO:0044260,GO:0044424,GO:0044444,GO:0044464,GO:0070589,GO:…	2.5.1.7	ko:K00790	ko00520,ko00550,ko01100,map00520,map00550,map01100		R00660	RC00350	ko00000,ko00001,ko01000,ko01011				Bacteria	1MUH7@1224,2K1H1@204457,2TRPH@28211,COG0766@1,COG0766@2	NA|NA|NA	M	Cell wall formation. Adds enolpyruvyl to UDP-N- acetylglucosamine
k127_1666289_20_31	1090319.KE386571_gene2463	9.1e-223	779.2	Sphingomonadales	MA20_41710		4.2.3.1	ko:K01733	ko00260,ko00750,ko01100,ko01110,ko01120,ko01230,map00260,map00750,map01100,map01110,map01120,map01230	M00018	R01466,R05086	RC00017,RC00526	ko00000,ko00001,ko00002,ko01000				Bacteria	1R7X1@1224,2K0P7@204457,2TUR3@28211,COG0498@1,COG0498@2	NA|NA|NA	E	Threonine synthase
k127_1666289_20_32	1090319.KE386571_gene2464	3e-27	127.1	Sphingomonadales	hom	GO:0003674,GO:0003824,GO:0004412,GO:0005575,GO:0005618,GO:0005623,GO:0005886,GO:0006082,GO:0006520,GO:0006566,GO:0006807,GO:0008150,GO:0008152,GO:0008652,GO:0009058,GO:0009066,GO:0009067,GO:0009088,GO:0009987,GO:0016020,GO:0016053,GO:0016491,GO:0016614,GO:0016616,GO:0019752,GO:0030312,GO:0040007,GO:0043436,GO:0044237,GO:0044238,GO:0044249,GO:0044281,GO:0044283,GO:0044464,GO:0046394,GO:0055114,GO:…	1.1.1.3	ko:K00003	ko00260,ko00270,ko00300,ko01100,ko01110,ko01120,ko01130,ko01230,map00260,map00270,map00300,map01100,map01110,map01120,map01130,map01230	M00017,M00018	R01773,R01775	RC00087	ko00000,ko00001,ko00002,ko01000			iNJ661.Rv1294,iSB619.SA_RS06610	Bacteria	1MUDC@1224,2K2BW@204457,2TQWS@28211,COG0460@1,COG0460@2	NA|NA|NA	E	homoserine dehydrogenase
k127_4032259_21_1	1090319.KE386571_gene2390	3e-190	671.0	Sphingomonadales	rnd		3.1.13.5	ko:K03684					ko00000,ko01000,ko03016				Bacteria	1MURV@1224,2K0ID@204457,2TSQM@28211,COG0349@1,COG0349@2	NA|NA|NA	J	Exonuclease involved in the 3' processing of various precursor tRNAs. Initiates hydrolysis at the 3'-terminus of an RNA molecule and releases 5'-mononucleotides
k127_4032259_21_2	1090318.ATTI01000001_gene1019	1.8e-28	131.7	Proteobacteria													Bacteria	1NHD4@1224,2DR05@1,339MI@2	NA|NA|NA	S	Peptidase inhibitor I78 family
k127_4032259_21_3	1090319.KE386571_gene2392	2.6e-268	931.0	Sphingomonadales	mcp34H-1			ko:K03406	ko02020,ko02030,map02020,map02030				ko00000,ko00001,ko02035				Bacteria	1R7KE@1224,2K0HC@204457,2TRSX@28211,COG0840@1,COG0840@2	NA|NA|NA	NT	transmembrane signaling receptor activity
k127_4032259_21_4	1090319.KE386571_gene2393	8.9e-182	642.9	Sphingomonadales	cheB		3.1.1.61,3.5.1.44	ko:K03412	ko02020,ko02030,map02020,map02030	M00506			ko00000,ko00001,ko00002,ko01000,ko02022,ko02035				Bacteria	1MWCN@1224,2K085@204457,2TSGV@28211,COG2201@1,COG2201@2	NA|NA|NA	NT	catalyzes the demethylation of specific methylglutamate residues introduced into the chemoreceptors (methyl-accepting chemotaxis proteins) by CheR
k127_4032259_21_5	1090319.KE386571_gene2394	2.9e-135	488.0	Sphingomonadales	cheR2		2.1.1.80,3.1.1.61,3.5.1.44	ko:K00575,ko:K03412	ko02020,ko02030,map02020,map02030	M00506			ko00000,ko00001,ko00002,ko01000,ko02022,ko02035				Bacteria	1MU6W@1224,2K2T1@204457,2U1VY@28211,COG1352@1,COG1352@2	NA|NA|NA	NT	Methylation of the membrane-bound methyl-accepting chemotaxis proteins (MCP) to form gamma-glutamyl methyl ester residues in MCP
k127_4032259_21_6	1090319.KE386571_gene2395	3.5e-72	277.7	Sphingomonadales	MA20_10425			ko:K03408	ko02020,ko02030,map02020,map02030				ko00000,ko00001,ko02035				Bacteria	1RETU@1224,2K4XN@204457,2U87V@28211,COG0835@1,COG0835@2	NA|NA|NA	NT	Two component signalling adaptor domain
k127_4032259_21_7	1219049.SP5_088_00010	5.3e-46	191.4	Sphingomonadales	cheD2			ko:K03406	ko02020,ko02030,map02020,map02030				ko00000,ko00001,ko02035				Bacteria	1MU9B@1224,2K0NY@204457,2TQR7@28211,COG0840@1,COG0840@2	NA|NA|NA	NT	Methyl-accepting chemotaxis protein (MCP) signalling domain
k127_5926364_22_1	1090319.KE386571_gene1026	1.4e-128	465.7	Sphingomonadales	rpsB	GO:0000028,GO:0003674,GO:0003735,GO:0005198,GO:0005488,GO:0005575,GO:0005618,GO:0005622,GO:0005623,GO:0005737,GO:0005829,GO:0005840,GO:0005886,GO:0006412,GO:0006518,GO:0006807,GO:0006996,GO:0008150,GO:0008152,GO:0008270,GO:0009058,GO:0009059,GO:0009987,GO:0010467,GO:0015935,GO:0016020,GO:0016043,GO:0019538,GO:0022607,GO:0022613,GO:0022618,GO:0022626,GO:0022627,GO:0030312,GO:0032991,GO:0034622,GO:…		ko:K02967	ko03010,map03010	M00178,M00179			br01610,ko00000,ko00001,ko00002,ko03011				Bacteria	1MU33@1224,2K0DP@204457,2TRXE@28211,COG0052@1,COG0052@2	NA|NA|NA	J	Belongs to the universal ribosomal protein uS2 family
k127_5926364_22_2	1090318.ATTI01000001_gene1793	1.4e-18	98.6	Sphingomonadales													Bacteria	1Q841@1224,2BIYK@1,2K7B4@204457,2VE9N@28211,32D6Y@2	NA|NA|NA
k127_5926364_22_3	1090319.KE386571_gene1028	1.2e-133	482.6	Sphingomonadales	pssA	GO:0003674,GO:0003824,GO:0003882,GO:0005575,GO:0005576,GO:0005622,GO:0005623,GO:0005737,GO:0005886,GO:0006629,GO:0006644,GO:0006650,GO:0006793,GO:0006796,GO:0008150,GO:0008152,GO:0008610,GO:0008654,GO:0009058,GO:0009987,GO:0016020,GO:0016740,GO:0016772,GO:0016780,GO:0017169,GO:0019637,GO:0044237,GO:0044238,GO:0044249,GO:0044255,GO:0044424,GO:0044464,GO:0045017,GO:0046474,GO:0046486,GO:0071704,GO:…	2.7.8.8	ko:K17103	ko00260,ko00564,ko01100,ko01110,map00260,map00564,map01100,map01110	M00093	R01800	RC00002,RC00017,RC02795	ko00000,ko00001,ko00002,ko01000				Bacteria	1MWD9@1224,2K1B9@204457,2TUF7@28211,COG1183@1,COG1183@2	NA|NA|NA	I	Belongs to the CDP-alcohol phosphatidyltransferase class-I family
k127_5926364_22_4	1090319.KE386571_gene1029	4.5e-129	467.2	Sphingomonadales	psd	GO:0005575,GO:0005623,GO:0005886,GO:0016020,GO:0044464,GO:0071944	4.1.1.65	ko:K01613	ko00564,ko01100,ko01110,map00564,map01100,map01110	M00093	R02055	RC00299	ko00000,ko00001,ko00002,ko01000				Bacteria	1MW45@1224,2K019@204457,2TRMG@28211,COG0688@1,COG0688@2	NA|NA|NA	I	Catalyzes the formation of phosphatidylethanolamine (PtdEtn) from phosphatidylserine (PtdSer)
k127_5926364_22_5	1090319.KE386571_gene1030	8.7e-242	842.4	Sphingomonadales	icd		1.1.1.42	ko:K00031	ko00020,ko00480,ko00720,ko01100,ko01110,ko01120,ko01130,ko01200,ko01210,ko01230,ko04146,map00020,map00480,map00720,map01100,map01110,map01120,map01130,map01200,map01210,map01230,map04146	M00009,M00010,M00173,M00740	R00267,R00268,R01899	RC00001,RC00084,RC00114,RC00626,RC02801	br01601,ko00000,ko00001,ko00002,ko01000				Bacteria	1MUIB@1224,2K05F@204457,2TQWD@28211,COG0538@1,COG0538@2	NA|NA|NA	C	Belongs to the isocitrate and isopropylmalate dehydrogenases family
k127_5926364_22_6	1090319.KE386571_gene1031	1.6e-28	131.3	Sphingomonadales													Bacteria	1P64J@1224,2AM69@1,2K6XG@204457,2UW5J@28211,31C0Q@2	NA|NA|NA
k127_5926364_22_7	1090319.KE386571_gene1032	9e-239	832.8	Sphingomonadales													Bacteria	1R692@1224,2K18H@204457,2U480@28211,COG0642@1,COG2205@2	NA|NA|NA	T	PhoQ Sensor
k127_5926364_22_8	1090319.KE386571_gene1033	3.7e-76	290.8	Sphingomonadales	lrp	GO:0001101,GO:0003674,GO:0003676,GO:0003677,GO:0003700,GO:0005488,GO:0005575,GO:0005622,GO:0005623,GO:0005737,GO:0005829,GO:0006082,GO:0006355,GO:0006520,GO:0006522,GO:0006524,GO:0006807,GO:0008150,GO:0008152,GO:0009056,GO:0009063,GO:0009078,GO:0009080,GO:0009889,GO:0009987,GO:0010033,GO:0010243,GO:0010468,GO:0010556,GO:0016054,GO:0019219,GO:0019222,GO:0019752,GO:0031323,GO:0031326,GO:0042221,GO:…											Bacteria	1MXVU@1224,2K44J@204457,2TTCK@28211,COG1522@1,COG1522@2	NA|NA|NA	K	transcriptional
k127_5926364_22_9	1090319.KE386571_gene1034	1.4e-221	775.4	Sphingomonadales													Bacteria	1Q7UR@1224,2K0N1@204457,2U8BX@28211,COG0457@1,COG0457@2	NA|NA|NA	S	Tetratricopeptide repeat
k127_5926364_22_10	1090319.KE386571_gene1035	2.3e-128	464.9	Sphingomonadales	yaaA	GO:0005575,GO:0005622,GO:0005623,GO:0005737,GO:0005829,GO:0006950,GO:0006979,GO:0008150,GO:0033194,GO:0042221,GO:0044424,GO:0044444,GO:0044464,GO:0050896,GO:1901700		ko:K09861					ko00000				Bacteria	1MUAF@1224,2K0M3@204457,2TS11@28211,COG3022@1,COG3022@2	NA|NA|NA	S	Belongs to the UPF0246 family
k127_5926364_22_11	1090319.KE386571_gene1036	7e-113	413.3	Sphingomonadales													Bacteria	1RAEZ@1224,2K1FQ@204457,2U7DM@28211,COG1028@1,COG1028@2	NA|NA|NA	IQ	COG1028 Dehydrogenases with different specificities (related to short-chain alcohol dehydrogenases)
k127_5691717_23_1	1219049.SP5_088_00010	3.5e-35	154.8	Sphingomonadales	cheD2			ko:K03406	ko02020,ko02030,map02020,map02030				ko00000,ko00001,ko02035				Bacteria	1MU9B@1224,2K0NY@204457,2TQR7@28211,COG0840@1,COG0840@2	NA|NA|NA	NT	Methyl-accepting chemotaxis protein (MCP) signalling domain
k127_5691717_23_2	1549858.MC45_02110	1.7e-80	306.6	Sphingomonadales	mcpB			ko:K03406	ko02020,ko02030,map02020,map02030				ko00000,ko00001,ko02035				Bacteria	1MU9B@1224,2K9BD@204457,2TQR7@28211,COG0840@1,COG0840@2	NA|NA|NA	NT	CHASE3 domain
k127_3563424_24_1	1090319.KE386571_gene2629	5.2e-88	330.5	Sphingomonadales													Bacteria	1MW0B@1224,2K0XW@204457,2TQSH@28211,COG0628@1,COG0628@2	NA|NA|NA	S	permease
k127_3563424_24_2	1090319.KE386571_gene2628	1.2e-185	655.6	Sphingomonadales	lepB		3.4.21.89	ko:K03100	ko02024,ko03060,map02024,map03060				ko00000,ko00001,ko01000,ko01002				Bacteria	1MXUF@1224,2K1V9@204457,2TR9N@28211,COG0681@1,COG0681@2	NA|NA|NA	U	Belongs to the peptidase S26 family
k127_3563424_24_3	1090319.KE386571_gene2627	2.8e-67	261.2	Sphingomonadales	acpS	GO:0003674,GO:0003824,GO:0006082,GO:0006464,GO:0006629,GO:0006631,GO:0006633,GO:0006807,GO:0008150,GO:0008152,GO:0008610,GO:0008897,GO:0009058,GO:0009987,GO:0016053,GO:0016740,GO:0016772,GO:0016780,GO:0018070,GO:0018193,GO:0018209,GO:0018215,GO:0019538,GO:0019752,GO:0032787,GO:0036211,GO:0043170,GO:0043412,GO:0043436,GO:0044237,GO:0044238,GO:0044249,GO:0044255,GO:0044260,GO:0044267,GO:0044281,GO:…	2.7.8.7,3.2.1.52	ko:K00997,ko:K01207	ko00520,ko00531,ko00770,ko01100,ko01501,map00520,map00531,map00770,map01100,map01501	M00628	R00022,R01625,R05963,R07809,R07810,R10831	RC00002,RC00049	ko00000,ko00001,ko00002,ko01000				Bacteria	1MZBF@1224,2K4ID@204457,2U77S@28211,COG0736@1,COG0736@2	NA|NA|NA	I	Transfers the 4'-phosphopantetheine moiety from coenzyme A to a Ser of acyl-carrier-protein
k127_3563424_24_5	1090319.KE386571_gene2626	2.1e-126	458.4	Sphingomonadales	pdxJ	GO:0003674,GO:0003824,GO:0005488,GO:0005515,GO:0005575,GO:0005622,GO:0005623,GO:0005737,GO:0005829,GO:0006725,GO:0006766,GO:0006767,GO:0006807,GO:0008150,GO:0008152,GO:0008614,GO:0008615,GO:0009058,GO:0009110,GO:0009987,GO:0016740,GO:0016769,GO:0017144,GO:0018130,GO:0019438,GO:0033856,GO:0034641,GO:0042364,GO:0042802,GO:0042816,GO:0042819,GO:0044237,GO:0044249,GO:0044271,GO:0044281,GO:0044283,GO:…	2.6.99.2	ko:K03474	ko00750,ko01100,map00750,map01100	M00124	R05838	RC01476	ko00000,ko00001,ko00002,ko01000			iAF1260.b2564,iAF987.Gmet_1885,iB21_1397.B21_02422,iBWG_1329.BWG_2328,iEC55989_1330.EC55989_2852,iECBD_1354.ECBD_1117,iECB_1328.ECB_02458,iECDH10B_1368.ECDH10B_2732,iECDH1ME8569_1439.ECDH1ME8569_2491,iECD_1391.ECD_02458,iECH74115_1262.ECH74115_3800,iECIAI1_1343.ECIAI1_2675,iECO103_1326.ECO103_3142,iECO111_1330.ECO111_3290,iECO26_1355.ECO26_3611,iECSE_1348.ECSE_2852,iECSP_1301.ECSP_3509,iECW_1372.…	Bacteria	1MU9W@1224,2K0T4@204457,2TTTF@28211,COG0854@1,COG0854@2	NA|NA|NA	H	Catalyzes the complicated ring closure reaction between the two acyclic compounds 1-deoxy-D-xylulose-5-phosphate (DXP) and 3-amino-2-oxopropyl phosphate (1-amino-acetone-3-phosphate or AAP) to form pyridoxine 5'-phosphate (PNP) and inorganic phosphate
k127_3563424_24_6	1090319.KE386571_gene2625	6.3e-89	333.6	Sphingomonadales	pyrE		2.4.2.10	ko:K00762	ko00240,ko01100,map00240,map01100	M00051	R01870	RC00611	ko00000,ko00001,ko00002,ko01000				Bacteria	1RIC5@1224,2K1QD@204457,2TUX2@28211,COG0461@1,COG0461@2	NA|NA|NA	F	Catalyzes the transfer of a ribosyl phosphate group from 5-phosphoribose 1-diphosphate to orotate, leading to the formation of orotidine monophosphate (OMP)
k127_3563424_24_7	1090319.KE386571_gene2624	7.4e-177	626.7	Sphingomonadales	ctaC	GO:0005575,GO:0005576,GO:0005623,GO:0005886,GO:0005887,GO:0006091,GO:0006119,GO:0006139,GO:0006163,GO:0006725,GO:0006753,GO:0006793,GO:0006796,GO:0006807,GO:0008150,GO:0008152,GO:0009117,GO:0009123,GO:0009126,GO:0009141,GO:0009144,GO:0009150,GO:0009161,GO:0009167,GO:0009199,GO:0009205,GO:0009259,GO:0009319,GO:0009987,GO:0015980,GO:0016020,GO:0016021,GO:0016310,GO:0017144,GO:0019637,GO:0019693,GO:…	1.9.3.1	ko:K02275	ko00190,ko01100,map00190,map01100	M00155	R00081	RC00016	ko00000,ko00001,ko00002,ko01000	3.D.4.2,3.D.4.4,3.D.4.6			Bacteria	1MWHZ@1224,2K00C@204457,2TRK6@28211,COG1622@1,COG1622@2	NA|NA|NA	C	Subunits I and II form the functional core of the enzyme complex. Electrons originating in cytochrome c are transferred via heme a and Cu(A) to the binuclear center formed by heme a3 and Cu(B)
k127_3563424_24_8	1090319.KE386571_gene2623	5e-30	136.3	Sphingomonadales	ctaD	GO:0005575,GO:0005623,GO:0005886,GO:0006091,GO:0006810,GO:0006811,GO:0006812,GO:0008150,GO:0008152,GO:0009060,GO:0009987,GO:0015672,GO:0015980,GO:0015988,GO:0015990,GO:0016020,GO:0022900,GO:0022904,GO:0034220,GO:0044237,GO:0044464,GO:0045333,GO:0051179,GO:0051234,GO:0055085,GO:0055114,GO:0071944,GO:0098655,GO:0098660,GO:0098662,GO:1902600	1.9.3.1	ko:K02274	ko00190,ko01100,map00190,map01100	M00155	R00081	RC00016	ko00000,ko00001,ko00002,ko01000	3.D.4.2,3.D.4.3,3.D.4.4,3.D.4.6			Bacteria	1MU7S@1224,2K034@204457,2TQP1@28211,COG0843@1,COG0843@2	NA|NA|NA	C	Cytochrome c oxidase is the component of the respiratory chain that catalyzes the reduction of oxygen to water. Subunits 1- 3 form the functional core of the enzyme complex. CO I is the catalytic subunit of the enzyme. Electrons originating in cytochrome c are transferred via the copper A center of subunit 2 and heme A of subunit 1 to the bimetallic center formed by heme A3 and copper B
k127_5692185_25_1	1090319.KE386571_gene1901	1.5e-16	90.9	Sphingomonadales	MA20_27195		4.2.1.82,4.2.1.9	ko:K01687,ko:K22186	ko00040,ko00290,ko00770,ko01100,ko01110,ko01130,ko01210,ko01230,map00040,map00290,map00770,map01100,map01110,map01130,map01210,map01230	M00019,M00570	R01209,R02429,R04441,R05070	RC00468,RC00543,RC01714	ko00000,ko00001,ko00002,ko01000				Bacteria	1MV4I@1224,2K1SK@204457,2TQRW@28211,COG0129@1,COG0129@2	NA|NA|NA	EG	Belongs to the IlvD Edd family
k127_5692185_25_2	1090319.KE386571_gene3125	1.2e-205	722.2	Sphingomonadales	mro		5.1.3.3	ko:K01785	ko00010,ko00052,ko01100,ko01110,ko01120,ko01130,map00010,map00052,map01100,map01110,map01120,map01130	M00632	R01602,R10619	RC00563	ko00000,ko00001,ko00002,ko01000				Bacteria	1MVMN@1224,2K0YY@204457,2TTJ7@28211,COG2017@1,COG2017@2	NA|NA|NA	G	Converts alpha-aldose to the beta-anomer
k127_5692185_25_3	1090319.KE386571_gene3124	1.4e-221	775.4	Sphingomonadales	gluP			ko:K02429					ko00000,ko02000	2.A.1.7			Bacteria	1MXDC@1224,2K028@204457,2TSVP@28211,COG0738@1,COG0738@2	NA|NA|NA	G	Transporter
k127_5692185_25_4	1090319.KE386571_gene3123	1.4e-153	548.9	Sphingomonadales				ko:K14274	ko00040,map00040		R02427	RC00713	ko00000,ko00001,ko01000				Bacteria	1MWTR@1224,2K16R@204457,2TV5X@28211,COG3386@1,COG3386@2	NA|NA|NA	G	Gluconolactonase
k127_5692185_25_5	1090319.KE386571_gene3122	3e-140	504.6	Sphingomonadales	dgoK		2.7.1.58	ko:K00883	ko00052,ko01100,map00052,map01100	M00552	R03387	RC00002,RC00017	ko00000,ko00001,ko00002,ko01000				Bacteria	1MWGX@1224,2K1K8@204457,2TTG8@28211,COG3734@1,COG3734@2	NA|NA|NA	G	2-keto-3-deoxy-galactonokinase
k127_489794_26_1	1090319.KE386571_gene433	5.6e-46	189.9	Sphingomonadales	gatC		6.3.5.6,6.3.5.7	ko:K02435	ko00970,ko01100,map00970,map01100		R03905,R04212	RC00010	ko00000,ko00001,ko01000,ko03029			iAF987.Gmet_0076	Bacteria	1MZQP@1224,2K5XM@204457,2UBSZ@28211,COG0721@1,COG0721@2	NA|NA|NA	J	Allows the formation of correctly charged Asn-tRNA(Asn) or Gln-tRNA(Gln) through the transamidation of misacylated Asp- tRNA(Asn) or Glu-tRNA(Gln) in organisms which lack either or both of asparaginyl-tRNA or glutaminyl-tRNA synthetases. The reaction takes place in the presence of glutamine and ATP through an activated phospho-Asp-tRNA(Asn) or phospho-Glu-tRNA(Gln)
k127_489794_26_2	1090319.KE386571_gene434	2.1e-261	907.9	Sphingomonadales	gatA		6.3.5.6,6.3.5.7	ko:K02433	ko00970,ko01100,map00970,map01100		R03905,R04212	RC00010	ko00000,ko00001,ko01000,ko03029				Bacteria	1MUVQ@1224,2K0UD@204457,2TRFY@28211,COG0154@1,COG0154@2	NA|NA|NA	J	Allows the formation of correctly charged Gln-tRNA(Gln) through the transamidation of misacylated Glu-tRNA(Gln) in organisms which lack glutaminyl-tRNA synthetase. The reaction takes place in the presence of glutamine and ATP through an activated gamma-phospho-Glu-tRNA(Gln)
k127_489794_26_3	1090319.KE386571_gene436	2.1e-117	428.3	Sphingomonadales	gatB	GO:0003674,GO:0003824,GO:0006082,GO:0006139,GO:0006399,GO:0006520,GO:0006725,GO:0006807,GO:0008150,GO:0008152,GO:0009987,GO:0016070,GO:0016874,GO:0016879,GO:0016884,GO:0019752,GO:0034641,GO:0034660,GO:0043038,GO:0043039,GO:0043170,GO:0043436,GO:0044237,GO:0044238,GO:0044281,GO:0046483,GO:0050567,GO:0070681,GO:0071704,GO:0090304,GO:0140098,GO:0140101,GO:1901360,GO:1901564	6.1.1.12,6.3.5.6,6.3.5.7	ko:K01876,ko:K02434	ko00970,ko01100,map00970,map01100	M00359,M00360	R03905,R04212,R05577	RC00010,RC00055,RC00523	ko00000,ko00001,ko00002,ko01000,ko01007,ko03016,ko03029				Bacteria	1MUKG@1224,2K04H@204457,2TRHX@28211,COG0064@1,COG0064@2	NA|NA|NA	J	Allows the formation of correctly charged Asn-tRNA(Asn) or Gln-tRNA(Gln) through the transamidation of misacylated Asp- tRNA(Asn) or Glu-tRNA(Gln) in organisms which lack either or both of asparaginyl-tRNA or glutaminyl-tRNA synthetases. The reaction takes place in the presence of glutamine and ATP through an activated phospho-Asp-tRNA(Asn) or phospho-Glu-tRNA(Gln)
k127_4039845_27_1	1112212.JH584235_gene1355	2.8e-10	69.7	Sphingomonadales	MA20_18225												Bacteria	1NGID@1224,2EG12@1,2K5XT@204457,2UK0A@28211,339T3@2	NA|NA|NA	S	Protein of unknown function (DUF2849)
k127_4039845_27_2	1090319.KE386571_gene552	1.8e-303	1047.7	Sphingomonadales	cysI		1.7.1.15,1.7.7.1,1.8.1.2,1.8.7.1	ko:K00362,ko:K00366,ko:K00381,ko:K00392	ko00910,ko00920,ko01100,ko01120,map00910,map00920,map01100,map01120	M00176,M00530,M00531	R00787,R00790,R00858,R00859,R03600	RC00065,RC00176	ko00000,ko00001,ko00002,ko01000				Bacteria	1MVVB@1224,2K14A@204457,2TRCR@28211,COG0155@1,COG0155@2	NA|NA|NA	C	Sulfite reductase
k127_4039845_27_3	1090319.KE386571_gene551	2.3e-78	298.1	Sphingomonadales			1.8.4.10,1.8.4.8	ko:K00390	ko00920,ko01100,ko01120,map00920,map01100,map01120	M00176	R02021	RC00007,RC02862	ko00000,ko00001,ko00002,ko01000				Bacteria	1RJR9@1224,2KD7Z@204457,2UDH7@28211,COG3749@1,COG3749@2	NA|NA|NA	S	Bacterial protein of unknown function (DUF934)
k127_4039845_27_4	1090319.KE386571_gene550	2.9e-142	511.1	Sphingomonadales	cysH	GO:0000096,GO:0000097,GO:0003674,GO:0003824,GO:0004604,GO:0005488,GO:0005575,GO:0005622,GO:0005623,GO:0005737,GO:0005829,GO:0005886,GO:0006082,GO:0006520,GO:0006534,GO:0006535,GO:0006563,GO:0006790,GO:0006807,GO:0008150,GO:0008152,GO:0008652,GO:0009058,GO:0009069,GO:0009070,GO:0009987,GO:0016020,GO:0016053,GO:0016491,GO:0016667,GO:0016671,GO:0019344,GO:0019752,GO:0040007,GO:0043436,GO:0043866,GO:…	1.8.4.10,1.8.4.8	ko:K00390	ko00920,ko01100,ko01120,map00920,map01100,map01120	M00176	R02021	RC00007,RC02862	ko00000,ko00001,ko00002,ko01000			iNJ661.Rv2392	Bacteria	1MXUR@1224,2K0FD@204457,2U5AP@28211,COG0175@1,COG0175@2	NA|NA|NA	EH	Reduction of activated sulfate into sulfite
k127_4039845_27_5	1090319.KE386571_gene549	1.7e-108	398.7	Sphingomonadales													Bacteria	1RHQN@1224,2K16N@204457,2U6ZM@28211,COG2860@1,COG2860@2	NA|NA|NA	S	UPF0126 domain
k127_4039845_27_6	1090319.KE386571_gene548	7.8e-56	223.0	Sphingomonadales	yigI												Bacteria	1RITB@1224,2K6CX@204457,2U58S@28211,COG2050@1,COG2050@2	NA|NA|NA	Q	protein, possibly involved in aromatic compounds catabolism
k127_4039845_27_7	1090319.KE386571_gene547	7.1e-72	276.6	Sphingomonadales	MA20_04725			ko:K02614	ko00360,map00360		R09840	RC00004,RC00014	ko00000,ko00001,ko01000				Bacteria	1RHK6@1224,2K530@204457,2U72Z@28211,COG2050@1,COG2050@2	NA|NA|NA	Q	protein, possibly involved in aromatic compounds catabolism
k127_4039845_27_8	1090318.ATTI01000001_gene1211	3.5e-22	110.9	Sphingomonadales													Bacteria	1NKNE@1224,2K657@204457,2URYI@28211,COG3134@1,COG3134@2	NA|NA|NA	S	Glycine zipper 2TM domain
k127_4039845_27_9	1090318.ATTI01000001_gene1210	5.9e-68	263.5	Sphingomonadales	osmC			ko:K04063					ko00000				Bacteria	1RH9U@1224,2K4NB@204457,2U768@28211,COG1764@1,COG1764@2	NA|NA|NA	O	redox protein, regulator of disulfide bond formation
k127_4039845_27_10	1090319.KE386571_gene540	7.9e-28	130.6	Sphingomonadales													Bacteria	1NAZ4@1224,2K419@204457,2UHWJ@28211,COG3134@1,COG3134@2	NA|NA|NA	S	Glycine zipper 2TM domain
k127_4039845_27_11	1090318.ATTI01000001_gene1208	1e-28	132.1	Sphingomonadales													Bacteria	1NCTY@1224,2EIB4@1,2K6ZK@204457,2UHUB@28211,33C2I@2	NA|NA|NA	S	membrane
k127_4039845_27_12	1090319.KE386571_gene538	2.9e-43	181.0	Sphingomonadales	emrE	GO:0003674,GO:0005215,GO:0005326,GO:0005488,GO:0005515,GO:0005575,GO:0005623,GO:0005886,GO:0005887,GO:0006805,GO:0006810,GO:0006811,GO:0006812,GO:0006836,GO:0006855,GO:0006950,GO:0006970,GO:0006974,GO:0008150,GO:0008152,GO:0008324,GO:0008519,GO:0009410,GO:0009628,GO:0009987,GO:0015075,GO:0015077,GO:0015078,GO:0015101,GO:0015199,GO:0015220,GO:0015238,GO:0015291,GO:0015297,GO:0015298,GO:0015299,GO:…		ko:K03297					ko00000,ko02000	2.A.7.1			Bacteria	1MZ54@1224,2K5WK@204457,2UBXR@28211,COG2076@1,COG2076@2	NA|NA|NA	U	Small Multidrug Resistance protein
k127_4039845_27_13	1090318.ATTI01000001_gene1206	2.7e-48	198.0	Sphingomonadales	crcB			ko:K06199					ko00000,ko02000	1.A.43.1,1.A.43.2,1.A.43.3			Bacteria	1MZNH@1224,2K5ZR@204457,2UBUP@28211,COG0239@1,COG0239@2	NA|NA|NA	D	Important for reducing fluoride concentration in the cell, thus reducing its toxicity
k127_4039845_27_14	1090319.KE386571_gene536	6e-194	683.3	Sphingomonadales	rluC	GO:0000154,GO:0000455,GO:0001522,GO:0003674,GO:0003824,GO:0005575,GO:0005622,GO:0005623,GO:0005737,GO:0005829,GO:0006139,GO:0006364,GO:0006396,GO:0006725,GO:0006807,GO:0008150,GO:0008152,GO:0009451,GO:0009982,GO:0009987,GO:0010467,GO:0016070,GO:0016072,GO:0016853,GO:0016866,GO:0022613,GO:0031118,GO:0034470,GO:0034641,GO:0034660,GO:0042254,GO:0043170,GO:0043412,GO:0044085,GO:0044237,GO:0044238,GO:…	2.1.1.191,5.4.99.23,5.4.99.24,5.4.99.28,5.4.99.29	ko:K06177,ko:K06179,ko:K06180,ko:K06969					ko00000,ko01000,ko03009,ko03016				Bacteria	1MVDX@1224,2K1YR@204457,2TTQC@28211,COG0564@1,COG0564@2	NA|NA|NA	J	Responsible for synthesis of pseudouridine from uracil
k127_4039845_27_15	1090319.KE386571_gene535	2.4e-109	401.7	Sphingomonadales	cobB	GO:0002252,GO:0002376,GO:0003674,GO:0003824,GO:0006464,GO:0006476,GO:0006807,GO:0006935,GO:0006950,GO:0006952,GO:0008150,GO:0008152,GO:0009605,GO:0009607,GO:0009615,GO:0009987,GO:0016787,GO:0016810,GO:0016811,GO:0018193,GO:0018205,GO:0019213,GO:0019538,GO:0033558,GO:0034979,GO:0034983,GO:0035601,GO:0036048,GO:0036049,GO:0036055,GO:0036211,GO:0040011,GO:0042221,GO:0042330,GO:0043170,GO:0043207,GO:…		ko:K12410					ko00000,ko01000				Bacteria	1MUK1@1224,2K1HB@204457,2TV1Q@28211,COG0846@1,COG0846@2	NA|NA|NA	K	NAD-dependent lysine deacetylase and desuccinylase that specifically removes acetyl and succinyl groups on target proteins. Modulates the activities of several proteins which are inactive in their acylated form
k127_4039845_27_16	1090319.KE386571_gene534	6.4e-129	466.8	Sphingomonadales	yfcA	GO:0005575,GO:0005623,GO:0005886,GO:0016020,GO:0044464,GO:0071944		ko:K07090,ko:K11312					ko00000				Bacteria	1MXNM@1224,2K36T@204457,2TW57@28211,COG0730@1,COG0730@2	NA|NA|NA	S	membrane transporter protein
k127_4039845_27_17	1090319.KE386571_gene533	2e-95	355.1	Sphingomonadales													Bacteria	1Q823@1224,2K2JH@204457,2TV64@28211,COG1376@1,COG1376@2	NA|NA|NA	S	protein conserved in bacteria
k127_4039845_27_18	1090319.KE386571_gene532	1.6e-129	468.8	Sphingomonadales	FN0914												Bacteria	1RKB2@1224,2K4DR@204457,2UAA8@28211,COG1376@1,COG1376@2	NA|NA|NA	S	L,D-transpeptidase catalytic domain
k127_4039845_27_19	1090319.KE386571_gene531	4.1e-44	183.7	Sphingomonadales			4.2.99.21	ko:K04782	ko01053,ko01110,ko01130,map01053,map01110,map01130		R06602	RC01549,RC02148	ko00000,ko00001,ko01000				Bacteria	1N4KD@1224,2K65F@204457,2UFR2@28211,COG1605@1,COG1605@2	NA|NA|NA	E	chorismate mutase
k127_4039845_27_20	1090318.ATTI01000001_gene1199	2.2e-09	66.6	Sphingomonadales	rpsD	GO:0003674,GO:0003676,GO:0003723,GO:0003735,GO:0005198,GO:0005488,GO:0005575,GO:0005622,GO:0005623,GO:0005737,GO:0005840,GO:0006417,GO:0006450,GO:0008150,GO:0009889,GO:0009891,GO:0009893,GO:0010468,GO:0010556,GO:0010557,GO:0010604,GO:0010608,GO:0010628,GO:0015935,GO:0019222,GO:0019843,GO:0031323,GO:0031325,GO:0031326,GO:0031328,GO:0032268,GO:0032270,GO:0032991,GO:0034248,GO:0034250,GO:0043226,GO:…		ko:K02986	ko03010,map03010	M00178,M00179			br01610,ko00000,ko00001,ko00002,ko03011				Bacteria	1MW0U@1224,2K0KZ@204457,2TRQH@28211,COG0522@1,COG0522@2	NA|NA|NA	J	One of the primary rRNA binding proteins, it binds directly to 16S rRNA where it nucleates assembly of the body of the 30S subunit
k127_8061565_28_1	1090319.KE386571_gene590	0.0	1369.8	Sphingomonadales	ppdK		2.7.9.1	ko:K01006	ko00620,ko00710,ko00720,ko01100,ko01120,ko01200,map00620,map00710,map00720,map01100,map01120,map01200	M00169,M00171,M00172,M00173	R00206	RC00002,RC00015	ko00000,ko00001,ko00002,ko01000				Bacteria	1MU0R@1224,2K0KY@204457,2TR3C@28211,COG0574@1,COG0574@2,COG1080@1,COG1080@2	NA|NA|NA	G	Belongs to the PEP-utilizing enzyme family
k127_8061565_28_2	1090319.KE386571_gene589	0.0	1089.3	Sphingomonadales	glyS	GO:0003674,GO:0003824,GO:0004812,GO:0004820,GO:0005488,GO:0005515,GO:0005575,GO:0005622,GO:0005623,GO:0005737,GO:0005829,GO:0006082,GO:0006139,GO:0006399,GO:0006412,GO:0006418,GO:0006426,GO:0006518,GO:0006520,GO:0006725,GO:0006807,GO:0008150,GO:0008152,GO:0009058,GO:0009059,GO:0009987,GO:0010467,GO:0016070,GO:0016874,GO:0016875,GO:0019538,GO:0019752,GO:0034641,GO:0034645,GO:0034660,GO:0043038,GO:…	6.1.1.14	ko:K01879,ko:K14164	ko00970,map00970	M00360	R03654	RC00055,RC00523	ko00000,ko00001,ko00002,ko01000,ko01007,ko03016			iAPECO1_1312.APECO1_2891,iE2348C_1286.E2348C_3810,iECABU_c1320.ECABU_c40010,iECED1_1282.ECED1_4242,iECH74115_1262.ECH74115_4934,iECNA114_1301.ECNA114_3710,iECOK1_1307.ECOK1_4005,iECP_1309.ECP_3661,iECS88_1305.ECS88_3976,iECSF_1327.ECSF_3393,iECSP_1301.ECSP_4554,iECs_1301.ECs4442,iG2583_1286.G2583_4300,iJN678.glyS,iUMN146_1321.UM146_17960,iUTI89_1310.UTI89_C4099,ic_1306.c4378	Bacteria	1MV2F@1224,2K16M@204457,2TQKJ@28211,COG0751@1,COG0751@2	NA|NA|NA	J	Glycyl-tRNA synthetase beta subunit
k127_8061565_28_3	1090319.KE386571_gene588	4.5e-171	607.1	Sphingomonadales	glyQ	GO:0003674,GO:0003824,GO:0004812,GO:0004820,GO:0005488,GO:0005515,GO:0005575,GO:0005622,GO:0005623,GO:0005737,GO:0005829,GO:0016874,GO:0016875,GO:0044424,GO:0044444,GO:0044464,GO:0046983,GO:0140098,GO:0140101	6.1.1.14	ko:K01878,ko:K14164	ko00970,map00970	M00360	R03654	RC00055,RC00523	ko00000,ko00001,ko00002,ko01000,ko01007,ko03016			iAF1260.b3560,iAF987.Gmet_2942,iJO1366.b3560,iPC815.YPO4072,iY75_1357.Y75_RS19360	Bacteria	1MVCJ@1224,2K1RK@204457,2TS2N@28211,COG0752@1,COG0752@2	NA|NA|NA	J	glycyl-tRNA synthetase alpha subunit
k127_8061565_28_4	1090319.KE386571_gene585	7.9e-78	296.6	Sphingomonadales				ko:K09973					ko00000				Bacteria	1MVCW@1224,2JZWN@204457,2U5RA@28211,COG3735@1,COG3735@2	NA|NA|NA	S	protein conserved in bacteria
k127_5695455_29_2	1090319.KE386571_gene767	1.1e-205	722.6	Sphingomonadales	aas		2.3.1.40,6.2.1.20	ko:K05939	ko00071,ko00564,map00071,map00564		R01406,R04864	RC00014,RC00039,RC00041	ko00000,ko00001,ko01000				Bacteria	1QTWR@1224,2KCP3@204457,2UAI1@28211,COG0477@1,COG2814@2	NA|NA|NA	EGP	Major facilitator Superfamily
k127_5695455_29_3	1090319.KE386571_gene768	7.9e-97	359.8	Sphingomonadales	pgsA	GO:0003674,GO:0003824,GO:0005575,GO:0005623,GO:0005886,GO:0006629,GO:0006644,GO:0006650,GO:0006793,GO:0006796,GO:0008150,GO:0008152,GO:0008444,GO:0008610,GO:0008654,GO:0009058,GO:0009987,GO:0016020,GO:0016021,GO:0016740,GO:0016772,GO:0016780,GO:0017169,GO:0019637,GO:0031224,GO:0044237,GO:0044238,GO:0044249,GO:0044255,GO:0044425,GO:0044464,GO:0045017,GO:0046474,GO:0046486,GO:0071704,GO:0071944,GO:…	2.7.8.41,2.7.8.5	ko:K00995,ko:K08744	ko00564,ko01100,map00564,map01100		R01801,R02030	RC00002,RC00017,RC02795	ko00000,ko00001,ko01000			iAF1260.b1912,iAPECO1_1312.APECO1_954,iB21_1397.B21_01866,iBWG_1329.BWG_1721,iE2348C_1286.E2348C_2030,iEC042_1314.EC042_2073,iEC55989_1330.EC55989_2132,iECABU_c1320.ECABU_c21710,iECBD_1354.ECBD_1731,iECB_1328.ECB_01877,iECDH10B_1368.ECDH10B_2053,iECDH1ME8569_1439.ECDH1ME8569_1852,iECD_1391.ECD_01877,iECED1_1282.ECED1_2177,iECH74115_1262.ECH74115_2684,iECIAI1_1343.ECIAI1_1996,iECIAI39_1322.ECIAI39…	Bacteria	1RCZ7@1224,2K47C@204457,2TUI7@28211,COG0558@1,COG0558@2	NA|NA|NA	I	Belongs to the CDP-alcohol phosphatidyltransferase class-I family
k127_5695455_29_4	1090319.KE386571_gene769	1.7e-35	154.8	Sphingomonadales	moaD	GO:0005575,GO:0005622,GO:0005623,GO:0005737,GO:0005829,GO:0006732,GO:0006777,GO:0006793,GO:0006796,GO:0006807,GO:0008150,GO:0008152,GO:0009058,GO:0009108,GO:0009987,GO:0018130,GO:0019538,GO:0019637,GO:0019720,GO:0043170,GO:0043545,GO:0044237,GO:0044238,GO:0044249,GO:0044260,GO:0044267,GO:0044424,GO:0044444,GO:0044464,GO:0046483,GO:0051186,GO:0051188,GO:0051189,GO:0071704,GO:0090407,GO:1901360,GO:…	2.8.1.12	ko:K03636,ko:K21142	ko00790,ko01100,ko04122,map00790,map01100,map04122		R09395	RC02507	ko00000,ko00001,ko01000				Bacteria	1N0IE@1224,2K6UZ@204457,2UF4F@28211,COG1977@1,COG1977@2	NA|NA|NA	H	Involved in sulfur transfer in the conversion of molybdopterin precursor Z to molybdopterin
k127_5695455_29_5	1090319.KE386571_gene770	4.2e-66	257.3	Sphingomonadales	moaE		2.8.1.12	ko:K03635	ko00790,ko01100,ko04122,map00790,map01100,map04122		R09395	RC02507	ko00000,ko00001,ko01000				Bacteria	1RGUX@1224,2K4HA@204457,2U73K@28211,COG0314@1,COG0314@2	NA|NA|NA	H	Molybdopterin converting factor, large subunit
k127_5695455_29_6	1090319.KE386571_gene771	2.5e-81	308.5	Sphingomonadales	tonB2			ko:K03832					ko00000,ko02000	2.C.1.1			Bacteria	1RCAG@1224,2K6J3@204457,2U664@28211,COG0810@1,COG0810@2	NA|NA|NA	M	COG0810 Periplasmic protein TonB, links inner and outer membranes
k127_5695455_29_7	1090319.KE386571_gene772	1.4e-159	568.9	Sphingomonadales	oxyR			ko:K04761	ko02026,map02026				ko00000,ko00001,ko03000				Bacteria	1MVA1@1224,2K012@204457,2TSUS@28211,COG0583@1,COG0583@2	NA|NA|NA	K	Transcriptional regulator
k127_5695455_29_8	1090319.KE386571_gene773	4.2e-103	380.6	Sphingomonadales	ahpC	GO:0003674,GO:0003824,GO:0004601,GO:0005575,GO:0005618,GO:0005622,GO:0005623,GO:0005737,GO:0005829,GO:0005886,GO:0006950,GO:0008150,GO:0008152,GO:0008785,GO:0009605,GO:0009607,GO:0009636,GO:0009987,GO:0016020,GO:0016209,GO:0016491,GO:0016651,GO:0016667,GO:0016668,GO:0016671,GO:0016684,GO:0019725,GO:0020012,GO:0030312,GO:0030682,GO:0032843,GO:0042221,GO:0042592,GO:0043207,GO:0044403,GO:0044413,GO:…	1.11.1.15	ko:K03386	ko04214,map04214				ko00000,ko00001,ko01000,ko04147				Bacteria	1MWPY@1224,2K033@204457,2TV43@28211,COG0450@1,COG0450@2	NA|NA|NA	O	Alkyl hydroperoxide reductase
k127_5695455_29_9	1090319.KE386571_gene774	8.4e-85	319.7	Sphingomonadales	ahpD			ko:K04756					ko00000				Bacteria	1RDRU@1224,2K15E@204457,2U8D7@28211,COG2128@1,COG2128@2	NA|NA|NA	O	Antioxidant protein with alkyl hydroperoxidase activity. Required for the reduction of the AhpC active site cysteine residues and for the regeneration of the AhpC enzyme activity
k127_5695455_29_10	1090319.KE386571_gene775	8.2e-129	466.5	Sphingomonadales	ytnM			ko:K07090					ko00000				Bacteria	1PGTZ@1224,2K1II@204457,2U5IZ@28211,COG0730@1,COG0730@2	NA|NA|NA	S	membrane transporter protein
k127_5695455_29_11	1090319.KE386571_gene776	1.9e-121	441.8	Sphingomonadales	cysE	GO:0000096,GO:0000097,GO:0003674,GO:0003824,GO:0005575,GO:0005622,GO:0005623,GO:0005737,GO:0005829,GO:0006082,GO:0006520,GO:0006534,GO:0006535,GO:0006563,GO:0006790,GO:0006807,GO:0008150,GO:0008152,GO:0008374,GO:0008652,GO:0009001,GO:0009058,GO:0009069,GO:0009070,GO:0009987,GO:0016053,GO:0016407,GO:0016412,GO:0016413,GO:0016740,GO:0016746,GO:0016747,GO:0019344,GO:0019752,GO:0043436,GO:0044237,GO:…	2.3.1.30	ko:K00640	ko00270,ko00920,ko01100,ko01110,ko01120,ko01200,ko01230,ko05111,map00270,map00920,map01100,map01110,map01120,map01200,map01230,map05111	M00021	R00586	RC00004,RC00041	ko00000,ko00001,ko00002,ko01000			iJN746.PP_0840	Bacteria	1MVFX@1224,2K2GH@204457,2TQQ5@28211,COG1045@1,COG1045@2	NA|NA|NA	E	serine acetyltransferase
k127_5695455_29_12	1090319.KE386571_gene777	3.7e-57	227.3	Sphingomonadales	MA20_43795												Bacteria	1MZHB@1224,2CCMQ@1,2K53Z@204457,2UCC9@28211,32RW3@2	NA|NA|NA	S	Protein of unknown function (DUF2794)
k127_5695455_29_13	1090319.KE386571_gene779	1.2e-144	519.2	Sphingomonadales													Bacteria	1MXNQ@1224,2K07N@204457,2TS6G@28211,COG1028@1,COG1028@2	NA|NA|NA	IQ	Belongs to the short-chain dehydrogenases reductases (SDR) family
k127_5695455_29_14	1090319.KE386571_gene780	1.4e-13	83.2	Sphingomonadales													Bacteria	1Q7XA@1224,2AM4N@1,2K6RX@204457,2VE2U@28211,31BYW@2	NA|NA|NA
k127_5695455_29_15	1090318.ATTI01000001_gene2085	1.6e-128	465.3	Sphingomonadales													Bacteria	1MY2Z@1224,2K0QB@204457,2TRFZ@28211,COG0745@1,COG0745@2	NA|NA|NA	T	COG0745 Response regulators consisting of a CheY-like receiver domain and a winged-helix DNA-binding domain
k127_5695455_29_16	1090319.KE386571_gene782	3.6e-11	72.8	Sphingomonadales	phoU	GO:0003674,GO:0005488,GO:0005515,GO:0005575,GO:0005622,GO:0005623,GO:0005737,GO:0008150,GO:0009892,GO:0010563,GO:0010966,GO:0019220,GO:0019222,GO:0031323,GO:0031324,GO:0032879,GO:0034762,GO:0034763,GO:0034765,GO:0034766,GO:0042802,GO:0042803,GO:0043269,GO:0043271,GO:0044070,GO:0044424,GO:0044464,GO:0045936,GO:0046983,GO:0048519,GO:0048523,GO:0050789,GO:0050794,GO:0051049,GO:0051051,GO:0051174,GO:…		ko:K02039					ko00000				Bacteria	1MUMI@1224,2K0AA@204457,2TQMN@28211,COG0704@1,COG0704@2	NA|NA|NA	P	Plays a role in the regulation of phosphate uptake
k127_966148_30_1	1090319.KE386571_gene2849	4.2e-72	277.3	Sphingomonadales	fliG	GO:0001539,GO:0003674,GO:0005488,GO:0005515,GO:0005575,GO:0005623,GO:0005886,GO:0006928,GO:0006996,GO:0008150,GO:0009288,GO:0009425,GO:0009987,GO:0016020,GO:0016043,GO:0022607,GO:0030030,GO:0030031,GO:0040011,GO:0042802,GO:0042803,GO:0042995,GO:0043226,GO:0043228,GO:0044085,GO:0044422,GO:0044461,GO:0044463,GO:0044464,GO:0044780,GO:0044781,GO:0046982,GO:0046983,GO:0048870,GO:0051179,GO:0051674,GO:…		ko:K02410	ko02030,ko02040,map02030,map02040				ko00000,ko00001,ko02035				Bacteria	1MV9X@1224,2K1AA@204457,2TRIV@28211,COG1536@1,COG1536@2	NA|NA|NA	N	FliG is one of three proteins (FliG, FliN, FliM) that forms the rotor-mounted switch complex (C ring), located at the base of the basal body. This complex interacts with the CheY and CheZ chemotaxis proteins, in addition to contacting components of the motor that determine the direction of flagellar rotation
k127_966148_30_2	1090319.KE386571_gene2850	1.3e-193	682.6	Sphingomonadales	fliF			ko:K02409	ko02040,map02040				ko00000,ko00001,ko02035,ko02044	3.A.6.2,3.A.6.3			Bacteria	1MUQR@1224,2K025@204457,2TR6J@28211,COG1766@1,COG1766@2	NA|NA|NA	N	The M ring may be actively involved in energy transduction
k127_6881234_31_1	1090318.ATTI01000001_gene3372	1.6e-11	73.9	Sphingomonadales	ribB		3.5.4.25,4.1.99.12	ko:K02858,ko:K14652	ko00740,ko00790,ko01100,ko01110,map00740,map00790,map01100,map01110	M00125,M00840	R00425,R07281	RC00293,RC01792,RC01815,RC02504	ko00000,ko00001,ko00002,ko01000			iJN746.PP_0516	Bacteria	1MU8P@1224,2K1FG@204457,2TSMA@28211,COG0108@1,COG0108@2,COG0807@1,COG0807@2	NA|NA|NA	H	Catalyzes the conversion of D-ribulose 5-phosphate to formate and 3,4-dihydroxy-2-butanone 4-phosphate
k127_6881234_31_2	1090319.KE386571_gene2656	3.1e-66	257.7	Sphingomonadales	ribH	GO:0000906,GO:0003674,GO:0003824,GO:0005575,GO:0005622,GO:0005623,GO:0005737,GO:0005829,GO:0006766,GO:0006767,GO:0006771,GO:0006807,GO:0008150,GO:0008152,GO:0009058,GO:0009110,GO:0009231,GO:0009987,GO:0016740,GO:0016765,GO:0017144,GO:0018130,GO:0034641,GO:0042364,GO:0042726,GO:0042727,GO:0044237,GO:0044249,GO:0044271,GO:0044281,GO:0044283,GO:0044424,GO:0044444,GO:0044464,GO:0046483,GO:0071704,GO:…	2.5.1.78	ko:K00794	ko00740,ko01100,ko01110,map00740,map01100,map01110	M00125	R04457	RC00960	ko00000,ko00001,ko00002,ko01000				Bacteria	1RD9J@1224,2K4FR@204457,2U9IZ@28211,COG0054@1,COG0054@2	NA|NA|NA	H	Catalyzes the formation of 6,7-dimethyl-8- ribityllumazine by condensation of 5-amino-6-(D- ribitylamino)uracil with 3,4-dihydroxy-2-butanone 4-phosphate. This is the penultimate step in the biosynthesis of riboflavin
k127_6881234_31_3	1090319.KE386571_gene2655	8.6e-110	403.3	Alphaproteobacteria													Bacteria	1R7E5@1224,2U33H@28211,COG0500@1,COG2226@2	NA|NA|NA	Q	Methyltransferase
k127_6881234_31_4	1090319.KE386571_gene2654	2.1e-57	228.4	Sphingomonadales	VY92_08690												Bacteria	1N3GW@1224,2KBBD@204457,2UDMH@28211,COG1359@1,COG1359@2	NA|NA|NA	S	Antibiotic biosynthesis monooxygenase
k127_6881234_31_5	1090319.KE386571_gene2653	1.5e-59	235.3	Sphingomonadales													Bacteria	1NIIY@1224,28YQN@1,2KBYB@204457,2UM9B@28211,2ZKI7@2	NA|NA|NA
k127_6881234_31_6	1090319.KE386571_gene2652	6.2e-140	503.4	Sphingomonadales	MA20_09500												Bacteria	1MU7F@1224,2K0SX@204457,2TT1D@28211,COG1801@1,COG1801@2	NA|NA|NA	S	Protein of unknown function DUF72
k127_6881234_31_7	1090319.KE386571_gene2651	5e-117	427.2	Sphingomonadales				ko:K07168					ko00000				Bacteria	1RCWM@1224,2KD87@204457,2U81T@28211,COG3448@1,COG3448@2	NA|NA|NA	T	HPP family
k127_6881234_31_8	629773.AORY01000002_gene1674	1.1e-116	426.0	Sphingomonadales													Bacteria	1MY3D@1224,2K21J@204457,2TTKG@28211,COG0745@1,COG0745@2	NA|NA|NA	K	Transcriptional regulator
k127_6881234_31_9	1090319.KE386571_gene2649	1.1e-237	828.9	Sphingomonadales													Bacteria	1MUAK@1224,2KCKV@204457,2TSUC@28211,COG0642@1,COG2205@2	NA|NA|NA	T	PhoQ Sensor
k127_6881234_31_10	1090319.KE386571_gene2648	4.7e-248	863.6	Sphingomonadales	ychM												Bacteria	1MX8F@1224,2K0EC@204457,2U0IJ@28211,COG0659@1,COG0659@2	NA|NA|NA	P	Transporter
k127_6881234_31_11	1090319.KE386571_gene2647	2.7e-141	508.1	Sphingomonadales													Bacteria	1NEK8@1224,2C5U9@1,2K10J@204457,2U4EQ@28211,2Z9NJ@2	NA|NA|NA	S	Bacterial protein of unknown function (Gcw_chp)
k127_6881234_31_12	1090319.KE386571_gene2646	1.8e-143	515.4	Sphingomonadales	trxA2	GO:0005575,GO:0005618,GO:0005623,GO:0005886,GO:0016020,GO:0030312,GO:0044464,GO:0071944		ko:K03671,ko:K05838	ko04621,ko05418,map04621,map05418				ko00000,ko00001,ko03110				Bacteria	1MV0R@1224,2K0HB@204457,2TS5X@28211,COG3118@1,COG3118@2	NA|NA|NA	O	Thioredoxin
k127_6881234_31_13	1090319.KE386571_gene2645	1.7e-108	398.7	Sphingomonadales	lonD		3.4.21.53	ko:K01338,ko:K07157	ko04112,map04112				ko00000,ko00001,ko01000,ko01002				Bacteria	1NV9N@1224,2K0QK@204457,2TQZ4@28211,COG2802@1,COG2802@2	NA|NA|NA	S	to the N-terminal domain of Lon protease
k127_6881234_31_14	1090319.KE386571_gene2644	6.2e-22	109.4	Sphingomonadales	ycaR	GO:0005575,GO:0005622,GO:0005623,GO:0005737,GO:0005829,GO:0044424,GO:0044444,GO:0044464	2.7.1.130	ko:K00912,ko:K09791	ko00540,ko01100,map00540,map01100	M00060	R04657	RC00002,RC00078	ko00000,ko00001,ko00002,ko01000,ko01005				Bacteria	1N6Y2@1224,2K6ZR@204457,2UF4N@28211,COG2835@1,COG2835@2	NA|NA|NA	S	Trm112p-like protein
k127_6881234_31_15	1090319.KE386571_gene2643	1.7e-114	418.7	Sphingomonadales	msrA		1.8.4.11	ko:K07304					ko00000,ko01000				Bacteria	1MVUS@1224,2KCQG@204457,2TSAM@28211,COG0225@1,COG0225@2	NA|NA|NA	O	Has an important function as a repair enzyme for proteins that have been inactivated by oxidation. Catalyzes the reversible oxidation-reduction of methionine sulfoxide in proteins to methionine
k127_6881234_31_17	1090319.KE386571_gene2641	3.7e-221	773.9	Sphingomonadales	aatA		2.6.1.1	ko:K00812	ko00220,ko00250,ko00270,ko00330,ko00350,ko00360,ko00400,ko00401,ko00950,ko00960,ko01100,ko01110,ko01130,ko01210,ko01230,map00220,map00250,map00270,map00330,map00350,map00360,map00400,map00401,map00950,map00960,map01100,map01110,map01130,map01210,map01230		R00355,R00694,R00734,R00896,R02433,R02619,R05052	RC00006	ko00000,ko00001,ko01000,ko01007				Bacteria	1MW0Z@1224,2K0HJ@204457,2TRPK@28211,COG0436@1,COG0436@2	NA|NA|NA	E	Catalyzes the formation of oxalozcetate and L-glutamate from L-aspartate and 2-oxoglutarate
k127_6881234_31_18	1090319.KE386571_gene2640	2.4e-293	1014.2	Sphingomonadales	pabB	GO:0003674,GO:0003824,GO:0005575,GO:0005622,GO:0005623,GO:0005737,GO:0006082,GO:0006575,GO:0006725,GO:0006732,GO:0006760,GO:0006807,GO:0008150,GO:0008152,GO:0008483,GO:0009058,GO:0009108,GO:0009396,GO:0009987,GO:0016053,GO:0016740,GO:0016769,GO:0018130,GO:0019438,GO:0019752,GO:0034641,GO:0042398,GO:0042558,GO:0042559,GO:0043436,GO:0043603,GO:0043604,GO:0044237,GO:0044249,GO:0044271,GO:0044281,GO:…	2.6.1.85,4.1.3.27,4.1.3.38	ko:K01665,ko:K02619,ko:K03342,ko:K13503,ko:K13950	ko00400,ko00790,ko01100,ko01110,ko01130,ko01230,map00400,map00790,map01100,map01110,map01130,map01230	M00023	R00985,R00986,R01716,R05553	RC00010,RC01418,RC01843,RC02148,RC02414	ko00000,ko00001,ko00002,ko01000,ko01007				Bacteria	1MVBJ@1224,2K1FB@204457,2TUBY@28211,COG0115@1,COG0115@2,COG0147@1,COG0147@2	NA|NA|NA	EH	component I
k127_6881234_31_19	1090319.KE386571_gene2639	1.3e-122	445.7	Sphingomonadales	ycbL	GO:0003674,GO:0003824,GO:0004416,GO:0005575,GO:0005622,GO:0005623,GO:0005737,GO:0005829,GO:0006081,GO:0006082,GO:0006089,GO:0008150,GO:0008152,GO:0009056,GO:0009438,GO:0009987,GO:0016787,GO:0016788,GO:0016790,GO:0019243,GO:0019752,GO:0032787,GO:0042180,GO:0042182,GO:0043436,GO:0044237,GO:0044248,GO:0044281,GO:0044282,GO:0044424,GO:0044444,GO:0044464,GO:0046185,GO:0051596,GO:0061727,GO:0071704,GO:…	3.1.2.6	ko:K01069	ko00620,map00620		R01736	RC00004,RC00137	ko00000,ko00001,ko01000				Bacteria	1MUDN@1224,2K19S@204457,2TQJ9@28211,COG0491@1,COG0491@2	NA|NA|NA	S	COG0491 Zn-dependent hydrolases, including glyoxylases
k127_6881234_31_20	1470591.BW41_01205	5.7e-25	119.4	Sphingomonadales	rpmF	GO:0000027,GO:0000302,GO:0003674,GO:0003735,GO:0005198,GO:0005575,GO:0005622,GO:0005623,GO:0005737,GO:0005829,GO:0005840,GO:0006412,GO:0006518,GO:0006807,GO:0006950,GO:0006979,GO:0006996,GO:0008150,GO:0008152,GO:0009058,GO:0009059,GO:0009314,GO:0009628,GO:0009987,GO:0010467,GO:0015934,GO:0016043,GO:0019538,GO:0022607,GO:0022613,GO:0022618,GO:0022625,GO:0022626,GO:0032991,GO:0034622,GO:0034641,GO:…		ko:K02911	ko03010,map03010	M00178			br01610,ko00000,ko00001,ko00002,ko03011,ko03029				Bacteria	1PU3Y@1224,2K6RY@204457,2UF54@28211,COG0333@1,COG0333@2	NA|NA|NA	J	Belongs to the bacterial ribosomal protein bL32 family
k127_6881234_31_21	1090319.KE386571_gene2637	6.6e-10	68.9	Sphingomonadales	plsX	GO:0003674,GO:0003824,GO:0005575,GO:0005622,GO:0005623,GO:0005737,GO:0006629,GO:0006644,GO:0006793,GO:0006796,GO:0008150,GO:0008152,GO:0008610,GO:0008654,GO:0009058,GO:0009987,GO:0019637,GO:0044237,GO:0044238,GO:0044249,GO:0044255,GO:0044424,GO:0044464,GO:0071704,GO:0090407,GO:1901576	2.3.1.15	ko:K03621	ko00561,ko00564,ko01100,ko01110,map00561,map00564,map01100,map01110	M00089	R00851,R09380	RC00004,RC00039,RC00041	ko00000,ko00001,ko00002,ko01000,ko01004			iEcDH1_1363.EcDH1_2557,iSFxv_1172.SFxv_1246,iY75_1357.Y75_RS05695	Bacteria	1MVM3@1224,2K0QU@204457,2TR53@28211,COG0416@1,COG0416@2	NA|NA|NA	I	Catalyzes the reversible formation of acyl-phosphate (acyl-PO(4)) from acyl- acyl-carrier-protein (acyl-ACP). This enzyme utilizes acyl-ACP as fatty acyl donor, but not acyl-CoA
k127_3331280_32_1	1090319.KE386571_gene643	5.1e-249	866.7	Sphingomonadales				ko:K07263					ko00000,ko01000,ko01002				Bacteria	1MVST@1224,2K05M@204457,2TRFB@28211,COG0612@1,COG0612@2	NA|NA|NA	S	Peptidase, M16
k127_3331280_32_2	1090318.ATTI01000001_gene2223	8.8e-47	192.6	Sphingomonadales													Bacteria	1N4U0@1224,2E6S2@1,2KEKD@204457,2UC9M@28211,33ASH@2	NA|NA|NA
k127_3331280_32_3	1090319.KE386571_gene645	2e-59	235.0	Sphingomonadales													Bacteria	1N2W2@1224,2C85M@1,2K6FM@204457,2UD7A@28211,31482@2	NA|NA|NA	S	Stress responsive A/B Barrel Domain
k127_3331280_32_4	1090319.KE386571_gene646	1.5e-135	488.8	Sphingomonadales	yadH	GO:0005575,GO:0005623,GO:0005886,GO:0016020,GO:0044464,GO:0071944		ko:K01992		M00254			ko00000,ko00002,ko02000	3.A.1			Bacteria	1MUH1@1224,2JZWT@204457,2TQSY@28211,COG0842@1,COG0842@2	NA|NA|NA	V	Transport permease protein
k127_3331280_32_5	1090319.KE386571_gene647	1.5e-161	575.5	Sphingomonadales	hndI	GO:0005575,GO:0005623,GO:0005886,GO:0008150,GO:0009314,GO:0009628,GO:0010165,GO:0010212,GO:0016020,GO:0044464,GO:0050896,GO:0071944		ko:K01990,ko:K09695	ko02010,map02010	M00252,M00254			ko00000,ko00001,ko00002,ko02000	3.A.1,3.A.1.102			Bacteria	1MUW7@1224,2K0Z9@204457,2TR2Q@28211,COG1131@1,COG1131@2	NA|NA|NA	V	ABC transporter, ATP-binding protein
k127_3331280_32_6	1090319.KE386571_gene648	1.5e-125	455.7	Sphingomonadales													Bacteria	1N5G1@1224,2KAFM@204457,2UKV4@28211,COG4932@1,COG4932@2	NA|NA|NA	M	PEP-CTERM motif
k127_3331280_32_7	1090319.KE386571_gene649	3.5e-110	404.4	Sphingomonadales	dsbA												Bacteria	1MY3H@1224,2K3ZK@204457,2TTXR@28211,COG1651@1,COG1651@2	NA|NA|NA	O	Protein-disulfide isomerase
k127_3331280_32_8	1090319.KE386571_gene650	2.9e-238	830.9	Sphingomonadales	MA20_29180												Bacteria	1MVFV@1224,2K0E5@204457,2TTV2@28211,COG4783@1,COG4783@2	NA|NA|NA	S	Peptidase M48
k127_3331280_32_9	1090318.ATTI01000001_gene2207	2.6e-228	798.5	Sphingomonadales	rne		3.1.26.12	ko:K08300	ko03018,map03018	M00394			ko00000,ko00001,ko00002,ko01000,ko03009,ko03019				Bacteria	1MV65@1224,2K00N@204457,2TRX2@28211,COG1530@1,COG1530@2	NA|NA|NA	J	Endoribonuclease that plays a central role in RNA processing and decay. Required for the maturation of 5S and 16S rRNAs and the majority of tRNAs. Also involved in the degradation of most mRNAs
k127_8300976_33_1	1090319.KE386571_gene3114	0.0	1192.9	Sphingomonadales				ko:K02014					ko00000,ko02000	1.B.14			Bacteria	1MWTT@1224,2K1TV@204457,2TURM@28211,COG1629@1,COG1629@2	NA|NA|NA	P	COG1629 Outer membrane receptor proteins, mostly Fe transport
k127_257249_34_1	1090319.KE386571_gene1206	1.4e-77	295.4	Sphingomonadales	ispZ	GO:0005575,GO:0005623,GO:0005886,GO:0005887,GO:0016020,GO:0016021,GO:0031224,GO:0031226,GO:0044425,GO:0044459,GO:0044464,GO:0071944		ko:K06190					ko00000				Bacteria	1NWIZ@1224,2K4N8@204457,2U74X@28211,COG2917@1,COG2917@2	NA|NA|NA	D	probably involved in intracellular septation
k127_257249_34_2	1090318.ATTI01000001_gene1990	1.9e-226	791.6	Sphingomonadales	yliI												Bacteria	1MVK5@1224,2K31J@204457,2TRN9@28211,COG2133@1,COG2133@2	NA|NA|NA	G	Glucose / Sorbosone dehydrogenase
k127_257249_34_3	1090318.ATTI01000001_gene1991	6e-49	200.3	Sphingomonadales													Bacteria	1MZH4@1224,2K5AU@204457,2UD0Y@28211,COG4244@1,COG4244@2	NA|NA|NA	S	membrane
k127_257249_34_4	1090319.KE386571_gene1207	0.0	1262.7	Sphingomonadales				ko:K02014					ko00000,ko02000	1.B.14		iECBD_1354.fhuA	Bacteria	1QTT0@1224,2K09P@204457,2TQSQ@28211,COG4773@1,COG4773@2	NA|NA|NA	P	TonB-dependent siderophore receptor
k127_257249_34_5	1090319.KE386571_gene1211	1.3e-116	425.6	Sphingomonadales	sodA		1.15.1.1	ko:K04564	ko04013,ko04068,ko04146,ko04211,ko04212,ko04213,ko05016,map04013,map04068,map04146,map04211,map04212,map04213,map05016				ko00000,ko00001,ko01000				Bacteria	1MVW2@1224,2K112@204457,2TU3T@28211,COG0605@1,COG0605@2	NA|NA|NA	P	Destroys radicals which are normally produced within the cells and which are toxic to biological systems
k127_257249_34_6	1090319.KE386571_gene1212	8e-175	619.8	Sphingomonadales	pspF			ko:K03974,ko:K15836					ko00000,ko03000				Bacteria	1QUPP@1224,2K0CK@204457,2TR58@28211,COG3829@1,COG3829@2	NA|NA|NA	K	Transcriptional regulators containing an AAA-type ATPase domain and a DNA-binding domain
k127_7591790_35_1	1090318.ATTI01000002_gene6	1.1e-47	195.7	Sphingomonadales	tcmJ												Bacteria	1RJ7D@1224,2K4M6@204457,2UAG4@28211,COG0662@1,COG0662@2	NA|NA|NA	G	Cupin domain
k127_7591790_35_2	1090318.ATTI01000002_gene3	9.9e-283	978.8	Sphingomonadales	phrB	GO:0000166,GO:0000719,GO:0003674,GO:0003824,GO:0003913,GO:0003914,GO:0005488,GO:0006139,GO:0006259,GO:0006281,GO:0006290,GO:0006725,GO:0006807,GO:0006950,GO:0006974,GO:0008150,GO:0008152,GO:0009987,GO:0016829,GO:0016830,GO:0033554,GO:0034641,GO:0036094,GO:0043167,GO:0043168,GO:0043170,GO:0044237,GO:0044238,GO:0044260,GO:0046483,GO:0048037,GO:0050660,GO:0050662,GO:0050896,GO:0051536,GO:0051539,GO:…		ko:K06876					ko00000				Bacteria	1MUHX@1224,2K23F@204457,2TQP6@28211,COG3046@1,COG3046@2	NA|NA|NA	S	Deoxyribodipyrimidine photo-lyase
k127_7591790_35_3	1280950.HJO_03660	7.5e-41	174.5	Alphaproteobacteria													Bacteria	1NJ72@1224,2VERN@28211,COG1266@1,COG1266@2	NA|NA|NA	S	CAAX protease self-immunity
k127_7591790_35_5	1090318.ATTI01000002_gene96	0.0	1399.0	Sphingomonadales													Bacteria	1R581@1224,2K24G@204457,2U543@28211,COG1629@1,COG1629@2,COG4771@2	NA|NA|NA	P	Outer membrane protein beta-barrel family
k127_966662_36_1	1549858.MC45_02340	1.2e-184	652.5	Sphingomonadales	valS	GO:0000287,GO:0002161,GO:0003674,GO:0003824,GO:0004812,GO:0004832,GO:0005488,GO:0005575,GO:0005622,GO:0005623,GO:0005737,GO:0005829,GO:0006082,GO:0006139,GO:0006399,GO:0006412,GO:0006417,GO:0006418,GO:0006438,GO:0006450,GO:0006518,GO:0006520,GO:0006725,GO:0006807,GO:0008150,GO:0008152,GO:0009058,GO:0009059,GO:0009889,GO:0009891,GO:0009893,GO:0009987,GO:0010467,GO:0010468,GO:0010556,GO:0010557,GO:…	6.1.1.9	ko:K01873	ko00970,map00970	M00359,M00360	R03665	RC00055,RC00523	ko00000,ko00001,ko00002,ko01000,ko01007,ko03016			iECH74115_1262.ECH74115_5779,iECNA114_1301.ECNA114_4481,iECO26_1355.ECO26_5428,iECSP_1301.ECSP_5359,iECs_1301.ECs5235,iG2583_1286.G2583_5088,iJN746.PP_0977,iSBO_1134.SBO_4182,iSSON_1240.SSON_4443,iYL1228.KPN_04663,iZ_1308.Z5870	Bacteria	1MV7B@1224,2K0N3@204457,2TS9E@28211,COG0525@1,COG0525@2	NA|NA|NA	J	amino acids such as threonine, to avoid such errors, it has a posttransfer editing activity that hydrolyzes mischarged Thr-tRNA(Val) in a tRNA-dependent manner
k127_7118243_37_1	1090319.KE386571_gene2094	7.8e-223	779.6	Sphingomonadales	ntrX			ko:K02481,ko:K13599	ko02020,map02020	M00498			ko00000,ko00001,ko00002,ko02022				Bacteria	1MU0N@1224,2K1KM@204457,2TQW2@28211,COG2204@1,COG2204@2	NA|NA|NA	T	Response regulator containing CheY-like receiver, AAA-type ATPase, and DNA-binding domains
k127_7118243_37_2	1090318.ATTI01000001_gene1031	0.0	1154.8	Sphingomonadales	ntrY	GO:0005575,GO:0005623,GO:0005886,GO:0016020,GO:0044464,GO:0071944	2.7.13.3	ko:K13598	ko02020,map02020	M00498			ko00000,ko00001,ko00002,ko01000,ko01001,ko02022				Bacteria	1MWKZ@1224,2K01N@204457,2TQTB@28211,COG5000@1,COG5000@2	NA|NA|NA	T	Signal transduction histidine kinase involved in nitrogen fixation and metabolism regulation
k127_7118243_37_4	1090319.KE386571_gene2096	1.8e-254	884.8	Sphingomonadales	glnG	GO:0003674,GO:0003676,GO:0003677,GO:0005488,GO:0005575,GO:0005622,GO:0005623,GO:0005737,GO:0005829,GO:0006355,GO:0008150,GO:0009889,GO:0009890,GO:0009891,GO:0009892,GO:0009893,GO:0010468,GO:0010556,GO:0010557,GO:0010558,GO:0010604,GO:0010605,GO:0010628,GO:0010629,GO:0019219,GO:0019222,GO:0031323,GO:0031324,GO:0031325,GO:0031326,GO:0031327,GO:0031328,GO:0043565,GO:0044424,GO:0044444,GO:0044464,GO:…		ko:K07712	ko02020,map02020	M00497			ko00000,ko00001,ko00002,ko02022				Bacteria	1MU0N@1224,2K0MW@204457,2TQPG@28211,COG2204@1,COG2204@2	NA|NA|NA	T	Response regulator containing CheY-like receiver, AAA-type ATPase, and DNA-binding domains
k127_7118243_37_5	1090319.KE386571_gene2097	3.5e-186	657.5	Sphingomonadales	glnL	GO:0000155,GO:0000160,GO:0003674,GO:0003824,GO:0004672,GO:0004673,GO:0004721,GO:0005488,GO:0005515,GO:0005575,GO:0005622,GO:0005623,GO:0006464,GO:0006468,GO:0006470,GO:0006793,GO:0006796,GO:0006807,GO:0007154,GO:0007165,GO:0008150,GO:0008152,GO:0009987,GO:0016301,GO:0016310,GO:0016311,GO:0016740,GO:0016772,GO:0016773,GO:0016775,GO:0016787,GO:0016788,GO:0016791,GO:0018106,GO:0018193,GO:0018202,GO:…	2.7.13.3	ko:K07708,ko:K07710	ko02020,map02020	M00497,M00500			ko00000,ko00001,ko00002,ko01000,ko01001,ko02022				Bacteria	1MVN6@1224,2K1YJ@204457,2TQS1@28211,COG3852@1,COG3852@2	NA|NA|NA	T	Histidine kinase
k127_7118243_37_6	1090319.KE386571_gene2098	2.8e-47	194.1	Sphingomonadales	dusB			ko:K05540					ko00000,ko01000,ko03016				Bacteria	1MV5V@1224,2K0QH@204457,2TRC8@28211,COG0042@1,COG0042@2	NA|NA|NA	J	Catalyzes the synthesis of 5,6-dihydrouridine (D), a modified base found in the D-loop of most tRNAs, via the reduction of the C5-C6 double bond in target uridines
k127_4516857_38_1	1090319.KE386571_gene1200	1.1e-10	71.6	Sphingomonadales													Bacteria	1QD5Z@1224,2C8CR@1,2K82N@204457,2VEKK@28211,301I0@2	NA|NA|NA
k127_4516857_38_2	1090319.KE386571_gene1199	1.2e-74	285.8	Sphingomonadales	rimM	GO:0000028,GO:0005575,GO:0005622,GO:0005623,GO:0005737,GO:0005829,GO:0006139,GO:0006364,GO:0006396,GO:0006725,GO:0006807,GO:0006996,GO:0008150,GO:0008152,GO:0009987,GO:0010467,GO:0016043,GO:0016070,GO:0016072,GO:0022607,GO:0022613,GO:0022618,GO:0030490,GO:0034470,GO:0034622,GO:0034641,GO:0034660,GO:0040007,GO:0042254,GO:0042255,GO:0042274,GO:0043170,GO:0043933,GO:0044085,GO:0044237,GO:0044238,GO:…		ko:K02860					ko00000,ko03009				Bacteria	1MWQR@1224,2K4H2@204457,2U9UT@28211,COG0806@1,COG0806@2	NA|NA|NA	J	An accessory protein needed during the final step in the assembly of 30S ribosomal subunit, possibly for assembly of the head region. Probably interacts with S19. Essential for efficient processing of 16S rRNA. May be needed both before and after RbfA during the maturation of 16S rRNA. It has affinity for free ribosomal 30S subunits but not for 70S ribosomes
k127_4516857_38_3	1090319.KE386571_gene1198	4.4e-166	590.5	Sphingomonadales			1.8.1.9	ko:K00384	ko00450,map00450		R02016,R03596,R09372	RC00013,RC02518,RC02873	ko00000,ko00001,ko01000				Bacteria	1MVWS@1224,2K1CC@204457,2TU6F@28211,COG0492@1,COG0492@2	NA|NA|NA	O	Thioredoxin reductase
k127_4516857_38_4	1346791.M529_07640	6.8e-20	103.2	Sphingomonadales				ko:K18829					ko00000,ko02048				Bacteria	1NHI6@1224,2K6S9@204457,2UJFP@28211,COG4456@1,COG4456@2	NA|NA|NA	S	Virulence-associated protein
k127_4516857_38_5	627192.SLG_23790	3e-31	141.4	Sphingomonadales	vapC			ko:K18828					ko00000,ko01000,ko02048,ko03016				Bacteria	1RJDZ@1224,2KDIN@204457,2UBJ2@28211,COG1487@1,COG1487@2	NA|NA|NA	S	PIN domain
k127_4516857_38_7	1090319.KE386571_gene1194	9.5e-135	486.1	Sphingomonadales	trmD	GO:0000287,GO:0001510,GO:0002939,GO:0003674,GO:0003824,GO:0005488,GO:0005515,GO:0005575,GO:0005622,GO:0005623,GO:0005737,GO:0005829,GO:0006139,GO:0006396,GO:0006399,GO:0006400,GO:0006725,GO:0006807,GO:0008033,GO:0008150,GO:0008152,GO:0008168,GO:0008173,GO:0008175,GO:0008757,GO:0009019,GO:0009451,GO:0009987,GO:0010467,GO:0016070,GO:0016423,GO:0016740,GO:0016741,GO:0016772,GO:0016779,GO:0030488,GO:…	2.1.1.228,4.6.1.12	ko:K00554,ko:K01770	ko00900,ko01100,ko01110,ko01130,map00900,map01100,map01110,map01130	M00096	R00597,R05637	RC00002,RC00003,RC00334,RC01440	ko00000,ko00001,ko00002,ko01000,ko03016				Bacteria	1MUN1@1224,2JZVZ@204457,2TSIZ@28211,COG0336@1,COG0336@2	NA|NA|NA	J	Belongs to the RNA methyltransferase TrmD family
k127_4516857_38_8	1090319.KE386571_gene1193	2.3e-63	248.1	Sphingomonadales	rplS	GO:0000027,GO:0003674,GO:0003676,GO:0003723,GO:0003735,GO:0005198,GO:0005488,GO:0005575,GO:0005622,GO:0005623,GO:0005737,GO:0005829,GO:0005840,GO:0005886,GO:0006412,GO:0006518,GO:0006807,GO:0006996,GO:0008150,GO:0008152,GO:0009058,GO:0009059,GO:0009987,GO:0010467,GO:0015934,GO:0016020,GO:0016043,GO:0019538,GO:0019843,GO:0022607,GO:0022613,GO:0022618,GO:0022625,GO:0022626,GO:0032991,GO:0034622,GO:…		ko:K02884	ko03010,map03010	M00178			br01610,ko00000,ko00001,ko00002,ko03011				Bacteria	1RH3A@1224,2K4GC@204457,2U9DF@28211,COG0335@1,COG0335@2	NA|NA|NA	J	This protein is located at the 30S-50S ribosomal subunit interface and may play a role in the structure and function of the aminoacyl-tRNA binding site
k127_4516857_38_9	1090319.KE386571_gene1192	2.1e-162	578.6	Sphingomonadales	fixC		1.3.99.38	ko:K21401					ko00000,ko01000				Bacteria	1R2AV@1224,2KESY@204457,2TZFF@28211,COG0644@1,COG0644@2	NA|NA|NA	C	FAD binding domain
k127_4516857_38_10	1090319.KE386571_gene1191	1.3e-109	402.5	Sphingomonadales	bioC		2.1.1.197	ko:K02169	ko00780,ko01100,map00780,map01100	M00572	R09543	RC00003,RC00460	ko00000,ko00001,ko00002,ko01000				Bacteria	1RESN@1224,2K139@204457,2U9WF@28211,COG0500@1,COG0500@2	NA|NA|NA	Q	Methyltransferase domain
k127_4516857_38_11	1090319.KE386571_gene1190	4.7e-167	594.0	Sphingomonadales	bcsA												Bacteria	1MUDX@1224,2K1FI@204457,2TRTX@28211,COG3424@1,COG3424@2	NA|NA|NA	Q	Chalcone and stilbene synthases, C-terminal domain
k127_4516857_38_12	1090319.KE386571_gene1189	2.6e-239	834.3	Sphingomonadales	rarA	GO:0005575,GO:0005622,GO:0005623,GO:0005657,GO:0005694,GO:0006139,GO:0006259,GO:0006260,GO:0006261,GO:0006310,GO:0006725,GO:0006807,GO:0008150,GO:0008152,GO:0009058,GO:0009059,GO:0009987,GO:0030894,GO:0032991,GO:0032993,GO:0034641,GO:0034645,GO:0043170,GO:0043226,GO:0043228,GO:0043229,GO:0043232,GO:0044237,GO:0044238,GO:0044249,GO:0044260,GO:0044422,GO:0044424,GO:0044427,GO:0044446,GO:0044464,GO:…		ko:K07478					ko00000				Bacteria	1MUVS@1224,2K1Z2@204457,2TQVF@28211,COG2256@1,COG2256@2	NA|NA|NA	L	ATPase related to the helicase subunit of the Holliday junction resolvase
k127_4516857_38_13	1090319.KE386571_gene1188	3.6e-74	284.6	Sphingomonadales	yqjI	GO:0003674,GO:0003676,GO:0003677,GO:0003700,GO:0005488,GO:0005575,GO:0005622,GO:0005623,GO:0005737,GO:0005829,GO:0006355,GO:0006950,GO:0006974,GO:0008150,GO:0009889,GO:0009890,GO:0009891,GO:0009892,GO:0009893,GO:0009987,GO:0010468,GO:0010556,GO:0010557,GO:0010558,GO:0010604,GO:0010605,GO:0010628,GO:0010629,GO:0019219,GO:0019222,GO:0031323,GO:0031324,GO:0031325,GO:0031326,GO:0031327,GO:0031328,GO:…											Bacteria	1RHSE@1224,2K4SR@204457,2U1HF@28211,COG1695@1,COG1695@2	NA|NA|NA	K	transcriptional
k127_4516857_38_14	1090319.KE386571_gene1187	1.1e-41	175.6	Sphingomonadales				ko:K09956,ko:K12262					ko00000				Bacteria	1N757@1224,2K7E2@204457,2UFEV@28211,COG3553@1,COG3553@2	NA|NA|NA	S	protein conserved in bacteria
k127_4516857_38_15	1090319.KE386571_gene1186	9.5e-206	722.6	Sphingomonadales													Bacteria	1MUB7@1224,2K14F@204457,2TQQ0@28211,COG0438@1,COG0438@2	NA|NA|NA	M	Glycosyl transferase
k127_4516857_38_16	1090319.KE386571_gene1185	2.7e-284	984.2	Sphingomonadales	kefB			ko:K03455					ko00000	2.A.37			Bacteria	1MV34@1224,2K061@204457,2TRC5@28211,COG0475@1,COG0475@2,COG1226@1,COG1226@2	NA|NA|NA	P	Belongs to the monovalent cation proton antiporter 2 (CPA2) transporter (TC 2.A.37) family
k127_4516857_38_17	1090319.KE386571_gene1184	0.0	1115.5	Sphingomonadales													Bacteria	1MUBX@1224,2K0TH@204457,2TSUQ@28211,COG4805@1,COG4805@2	NA|NA|NA	S	protein conserved in bacteria
k127_4516857_38_18	1090318.ATTI01000001_gene1969	0.0	1666.4	Sphingomonadales													Bacteria	1MV8W@1224,2K8WU@204457,2UPE3@28211,COG1629@1,COG1629@2	NA|NA|NA	P	Outer membrane protein beta-barrel family
k127_4516857_38_19	1090318.ATTI01000001_gene1968	0.0	1404.0	Sphingomonadales			3.2.1.51	ko:K15923	ko00511,map00511				ko00000,ko00001,ko01000		GH95		Bacteria	1NQG6@1224,2KDG6@204457,2UQMA@28211,COG1554@1,COG1554@2	NA|NA|NA	G	Glycosyl hydrolase family 65, N-terminal domain
k127_4516857_38_20	1090319.KE386571_gene1183	5.5e-173	613.6	Sphingomonadales	yjjN	GO:0003674,GO:0003824,GO:0005975,GO:0006082,GO:0008150,GO:0008152,GO:0009056,GO:0009987,GO:0016052,GO:0016054,GO:0016491,GO:0016614,GO:0016616,GO:0019520,GO:0019583,GO:0019584,GO:0019752,GO:0032787,GO:0034193,GO:0034195,GO:0043436,GO:0044237,GO:0044238,GO:0044248,GO:0044262,GO:0044275,GO:0044281,GO:0044282,GO:0046176,GO:0046395,GO:0055114,GO:0071704,GO:0072329,GO:1901575										iSSON_1240.SSON_4504	Bacteria	1MWX0@1224,2K2N2@204457,2TU6B@28211,COG1063@1,COG1063@2	NA|NA|NA	E	Alcohol dehydrogenase GroES-like domain
k127_4516857_38_21	1090319.KE386571_gene1182	1.6e-217	761.9	Sphingomonadales	fucP			ko:K02429					ko00000,ko02000	2.A.1.7			Bacteria	1MXDC@1224,2K0NP@204457,2U3MP@28211,COG0738@1,COG0738@2	NA|NA|NA	G	Major Facilitator Superfamily
k127_4516857_38_22	1090319.KE386571_gene1181	1.9e-139	501.9	Sphingomonadales													Bacteria	1R7W5@1224,2K1EP@204457,2VF5K@28211,COG1414@1,COG1414@2	NA|NA|NA	K	Bacterial transcriptional regulator
k127_4516857_38_23	1090319.KE386571_gene1180	1.3e-132	479.2	Sphingomonadales				ko:K07046	ko00051,ko01120,map00051,map01120		R10689	RC00537	ko00000,ko00001,ko01000				Bacteria	1P5PT@1224,2K1M7@204457,2U3BR@28211,COG3618@1,COG3618@2	NA|NA|NA	S	Amidohydrolase
k127_4516857_38_24	1219049.SP5_035_00090	3.2e-123	448.4	Sphingomonadales	uxaB	GO:0000166,GO:0003674,GO:0003824,GO:0005488,GO:0005575,GO:0005622,GO:0005623,GO:0005737,GO:0005829,GO:0005975,GO:0005996,GO:0006063,GO:0006082,GO:0008150,GO:0008152,GO:0009026,GO:0009056,GO:0009987,GO:0016052,GO:0016054,GO:0016491,GO:0016614,GO:0016616,GO:0019586,GO:0019698,GO:0019752,GO:0032787,GO:0036094,GO:0043436,GO:0044237,GO:0044238,GO:0044248,GO:0044281,GO:0044282,GO:0044424,GO:0044444,GO:…	1.1.1.17,1.1.1.58	ko:K00009,ko:K00041	ko00040,ko00051,ko01100,map00040,map00051,map01100	M00631	R02555,R02703	RC00085	ko00000,ko00001,ko00002,ko01000			iECABU_c1320.ECABU_c17480	Bacteria	1MVZ7@1224,2K2KM@204457,2U22B@28211,COG0246@1,COG0246@2	NA|NA|NA	G	Mannitol dehydrogenase C-terminal domain
k127_4516857_38_25	1090319.KE386571_gene1179	3.3e-86	324.7	Sphingomonadales	dsbA		5.3.4.1	ko:K03805,ko:K03981					ko00000,ko01000,ko02044,ko03110	3.A.7.11.1			Bacteria	1MX2T@1224,2K4UR@204457,2TRAG@28211,COG1651@1,COG1651@2	NA|NA|NA	O	DSBA-like thioredoxin domain
k127_4516857_38_26	1090319.KE386571_gene1178	4.2e-151	540.8	Sphingomonadales	yiiP												Bacteria	1MVH8@1224,2JZZM@204457,2TVQV@28211,COG0053@1,COG0053@2	NA|NA|NA	P	cation diffusion facilitator
k127_4516857_38_27	1090319.KE386571_gene1177	0.0	1227.6	Sphingomonadales													Bacteria	1RCM9@1224,2K01C@204457,2TQQ9@28211,COG0784@1,COG0784@2,COG4191@1,COG4191@2	NA|NA|NA	T	Histidine kinase
k127_4516857_38_28	1470591.BW41_00883	2.6e-122	444.9	Sphingomonadales	dltE			ko:K14189					ko00000,ko01000				Bacteria	1QSYJ@1224,2K1TE@204457,2U29W@28211,COG3967@1,COG3967@2	NA|NA|NA	M	Belongs to the short-chain dehydrogenases reductases (SDR) family
k127_4516857_38_30	1090319.KE386571_gene1173	1.6e-89	335.5	Proteobacteria													Bacteria	1R3FW@1224,2CDAN@1,32X28@2	NA|NA|NA	S	Gluconate 2-dehydrogenase subunit 3
k127_4516857_38_31	1090319.KE386571_gene1172	0.0	1139.0	Sphingomonadales													Bacteria	1MU3F@1224,2K0QC@204457,2TT3C@28211,COG2303@1,COG2303@2	NA|NA|NA	E	Oxidoreductase
k127_4516857_38_32	1090319.KE386571_gene2684	5.5e-136	491.1	Proteobacteria													Bacteria	1R1A2@1224,2CK74@1,33FA9@2	NA|NA|NA	S	O-Antigen ligase
k127_494767_39_1	1090319.KE386571_gene2253	8.1e-88	330.1	Sphingomonadales	secD			ko:K03072,ko:K12257	ko02024,ko03060,ko03070,map02024,map03060,map03070	M00335			ko00000,ko00001,ko00002,ko02044	2.A.6.4,3.A.5.2,3.A.5.7			Bacteria	1MV5U@1224,2K1DA@204457,2TQYG@28211,COG0342@1,COG0342@2	NA|NA|NA	U	Part of the Sec protein translocase complex. Interacts with the SecYEG preprotein conducting channel. SecDF uses the proton motive force (PMF) to complete protein translocation after the ATP-dependent function of SecA
k127_494767_39_2	1090319.KE386571_gene2254	5.1e-160	570.5	Sphingomonadales	secF	GO:0005575,GO:0005618,GO:0005623,GO:0005886,GO:0005887,GO:0006810,GO:0008104,GO:0008150,GO:0015031,GO:0015833,GO:0016020,GO:0016021,GO:0030312,GO:0031224,GO:0031226,GO:0033036,GO:0042886,GO:0044425,GO:0044459,GO:0044464,GO:0045184,GO:0051179,GO:0051234,GO:0071702,GO:0071705,GO:0071944		ko:K03072,ko:K03074,ko:K12257	ko02024,ko03060,ko03070,map02024,map03060,map03070	M00335			ko00000,ko00001,ko00002,ko02044	2.A.6.4,3.A.5.2,3.A.5.7			Bacteria	1MU74@1224,2K18K@204457,2TSFW@28211,COG0341@1,COG0341@2	NA|NA|NA	U	Part of the Sec protein translocase complex. Interacts with the SecYEG preprotein conducting channel. SecDF uses the proton motive force (PMF) to complete protein translocation after the ATP-dependent function of SecA
k127_494767_39_3	1090319.KE386571_gene2255	6.2e-61	240.0	Sphingomonadales	MA20_41450												Bacteria	1NPRC@1224,2K6AR@204457,2UVP3@28211,COG3737@1,COG3737@2	NA|NA|NA	S	Protein of unknown function (DUF498/DUF598)
k127_494767_39_4	1090319.KE386571_gene2256	1.2e-70	272.3	Sphingomonadales													Bacteria	1N0WU@1224,2KDEM@204457,2UCE7@28211,COG5349@1,COG5349@2	NA|NA|NA	S	Protein of unknown function (DUF983)
k127_494767_39_5	1090319.KE386571_gene2257	1.1e-40	172.2	Sphingomonadales	MA20_37275												Bacteria	1N8U9@1224,2K711@204457,2UGCD@28211,COG5454@1,COG5454@2	NA|NA|NA	S	Protein of unknown function (DUF1467)
k127_494767_39_6	1090318.ATTI01000001_gene2963	1.3e-285	988.4	Sphingomonadales	rnj	GO:0003674,GO:0003824,GO:0004518,GO:0004519,GO:0004521,GO:0004527,GO:0004532,GO:0004534,GO:0004540,GO:0005488,GO:0005515,GO:0006139,GO:0006364,GO:0006396,GO:0006725,GO:0006807,GO:0008150,GO:0008152,GO:0008409,GO:0009987,GO:0010467,GO:0016070,GO:0016072,GO:0016787,GO:0016788,GO:0016796,GO:0016896,GO:0022613,GO:0034470,GO:0034641,GO:0034660,GO:0042254,GO:0042802,GO:0043170,GO:0044085,GO:0044237,GO:…		ko:K12574	ko03018,map03018				ko00000,ko00001,ko01000,ko03019				Bacteria	1MUGV@1224,2K04C@204457,2TQTR@28211,COG0595@1,COG0595@2	NA|NA|NA	S	metallo-beta-lactamase
k127_494767_39_7	1090319.KE386571_gene2259	2.8e-140	504.6	Sphingomonadales	coaX	GO:0005575,GO:0005623,GO:0005886,GO:0016020,GO:0044464,GO:0071944	2.7.1.33	ko:K03525	ko00770,ko01100,map00770,map01100	M00120	R02971,R03018,R04391	RC00002,RC00017	ko00000,ko00001,ko00002,ko01000			iAF987.Gmet_1986	Bacteria	1MUYA@1224,2K0SW@204457,2TS5A@28211,COG1521@1,COG1521@2	NA|NA|NA	F	Catalyzes the phosphorylation of pantothenate (Pan), the first step in CoA biosynthesis
k127_494767_39_8	1090319.KE386571_gene2260	6.4e-80	303.5	Sphingomonadales	birA		6.3.4.15	ko:K03524	ko00780,ko01100,map00780,map01100		R01074,R05145	RC00043,RC00070,RC00096,RC02896	ko00000,ko00001,ko01000,ko03000				Bacteria	1MWCC@1224,2JZZZ@204457,2TS82@28211,COG0340@1,COG0340@2	NA|NA|NA	H	biotin lipoate A B protein ligase
k127_494767_39_9	1090319.KE386571_gene2261	1.6e-253	881.7	Sphingomonadales	nuoN	GO:0003674,GO:0003824,GO:0003954,GO:0006091,GO:0006119,GO:0006120,GO:0006139,GO:0006163,GO:0006725,GO:0006753,GO:0006793,GO:0006796,GO:0006807,GO:0008137,GO:0008150,GO:0008152,GO:0009117,GO:0009123,GO:0009126,GO:0009141,GO:0009144,GO:0009150,GO:0009161,GO:0009167,GO:0009199,GO:0009205,GO:0009259,GO:0009987,GO:0015980,GO:0016310,GO:0016491,GO:0016651,GO:0016655,GO:0017144,GO:0019637,GO:0019693,GO:…	1.6.5.3	ko:K00343	ko00190,ko01100,map00190,map01100	M00144	R11945	RC00061	ko00000,ko00001,ko00002,ko01000	3.D.1			Bacteria	1MV56@1224,2K08E@204457,2TQMX@28211,COG1007@1,COG1007@2	NA|NA|NA	C	NDH-1 shuttles electrons from NADH, via FMN and iron- sulfur (Fe-S) centers, to quinones in the respiratory chain. The immediate electron acceptor for the enzyme in this species is believed to be ubiquinone. Couples the redox reaction to proton translocation (for every two electrons transferred, four hydrogen ions are translocated across the cytoplasmic membrane), and thus conserves the redox ene…
k127_494767_39_10	1090319.KE386571_gene2262	5.8e-115	420.2	Sphingomonadales	nuoM	GO:0005575,GO:0005623,GO:0005886,GO:0016020,GO:0044464,GO:0071944	1.6.5.3	ko:K00342	ko00190,ko01100,map00190,map01100	M00144	R11945	RC00061	ko00000,ko00001,ko00002,ko01000	3.D.1			Bacteria	1MV7V@1224,2K0EQ@204457,2TSNK@28211,COG1008@1,COG1008@2	NA|NA|NA	C	NADH ubiquinone oxidoreductase subunit
k127_1441098_40_1	1090319.KE386571_gene2930	3.2e-62	244.2	Sphingomonadales	tgt	GO:0002097,GO:0002099,GO:0003674,GO:0003824,GO:0005488,GO:0005575,GO:0005622,GO:0005623,GO:0005737,GO:0005829,GO:0006139,GO:0006396,GO:0006399,GO:0006400,GO:0006725,GO:0006807,GO:0008033,GO:0008150,GO:0008152,GO:0008270,GO:0008479,GO:0008616,GO:0009058,GO:0009116,GO:0009119,GO:0009163,GO:0009451,GO:0009987,GO:0010467,GO:0016070,GO:0016740,GO:0016757,GO:0016763,GO:0018130,GO:0019438,GO:0034404,GO:…	2.4.2.29	ko:K00773			R03789,R10209	RC00063	ko00000,ko01000,ko03016			iECW_1372.ECW_m0475,iWFL_1372.ECW_m0475	Bacteria	1MUCA@1224,2K0II@204457,2TR87@28211,COG0343@1,COG0343@2	NA|NA|NA	J	Catalyzes the base-exchange of a guanine (G) residue with the queuine precursor 7-aminomethyl-7-deazaguanine (PreQ1) at position 34 (anticodon wobble position) in tRNAs with GU(N) anticodons (tRNA-Asp, -Asn, -His and -Tyr). Catalysis occurs through a double-displacement mechanism. The nucleophile active site attacks the C1' of nucleotide 34 to detach the guanine base from the RNA, forming a coval…
k127_1441098_40_2	1090319.KE386571_gene2929	3e-93	347.8	Sphingomonadales													Bacteria	1Q7AC@1224,2AKNZ@1,2K564@204457,2VDEV@28211,31BFK@2	NA|NA|NA	S	EF hand
k127_1441098_40_3	1090319.KE386571_gene2928	5.1e-134	483.8	Sphingomonadales				ko:K19776					ko00000,ko03000				Bacteria	1MV83@1224,2K0DN@204457,2U6P8@28211,COG2186@1,COG2186@2	NA|NA|NA	K	gntR family
k127_1441098_40_4	1090319.KE386571_gene2927	9.4e-222	775.8	Sphingomonadales	xsa		3.2.1.55	ko:K01209	ko00520,map00520		R01762		ko00000,ko00001,ko01000		GH51		Bacteria	1PPWJ@1224,2K23Z@204457,2TWSD@28211,COG3534@1,COG3534@2	NA|NA|NA	G	Alpha-L-arabinofuranosidase
k127_1441576_41_1	1090319.KE386571_gene1727	0.0	1119.8	Sphingomonadales	rpoD	GO:0000988,GO:0000990,GO:0003674,GO:0005575,GO:0005622,GO:0005623,GO:0005737,GO:0005829,GO:0006139,GO:0006351,GO:0006352,GO:0006355,GO:0006725,GO:0006807,GO:0006950,GO:0008150,GO:0008152,GO:0009058,GO:0009059,GO:0009266,GO:0009408,GO:0009628,GO:0009889,GO:0009987,GO:0010467,GO:0010468,GO:0010556,GO:0016070,GO:0016987,GO:0018130,GO:0019219,GO:0019222,GO:0019438,GO:0031323,GO:0031326,GO:0032774,GO:…		ko:K03086					ko00000,ko03021				Bacteria	1MVNJ@1224,2K260@204457,2TS6C@28211,COG0568@1,COG0568@2	NA|NA|NA	K	Sigma factors are initiation factors that promote the attachment of RNA polymerase to specific initiation sites and are then released. This sigma factor is the primary sigma factor during exponential growth
k127_1441576_41_2	1090319.KE386571_gene1728	2.7e-96	358.2	Sphingomonadales													Bacteria	1RFN7@1224,29636@1,2K5I9@204457,2U8TB@28211,2ZTDK@2	NA|NA|NA
k127_1441576_41_4	1090319.KE386571_gene1732	4.2e-52	210.7	Sphingomonadales													Bacteria	1NEIW@1224,2FB68@1,2K5XN@204457,2UGH0@28211,343CI@2	NA|NA|NA
k127_1441576_41_5	1090319.KE386571_gene1733	0.0	1859.3	Sphingomonadales	mfd	GO:0000715,GO:0000716,GO:0003674,GO:0003676,GO:0003677,GO:0003824,GO:0005488,GO:0005515,GO:0005575,GO:0005622,GO:0005623,GO:0005737,GO:0005829,GO:0006139,GO:0006259,GO:0006281,GO:0006283,GO:0006289,GO:0006355,GO:0006725,GO:0006807,GO:0006950,GO:0006974,GO:0006996,GO:0008094,GO:0008150,GO:0008152,GO:0009889,GO:0009987,GO:0010468,GO:0010556,GO:0015616,GO:0016043,GO:0016462,GO:0016787,GO:0016817,GO:…		ko:K03723	ko03420,map03420				ko00000,ko00001,ko01000,ko03400				Bacteria	1PI2S@1224,2K29B@204457,2TRR0@28211,COG1197@1,COG1197@2	NA|NA|NA	L	Couples transcription and DNA repair by recognizing RNA polymerase (RNAP) stalled at DNA lesions. Mediates ATP-dependent release of RNAP and its truncated transcript from the DNA, and recruitment of nucleotide excision repair machinery to the damaged site
k127_1441576_41_6	1090319.KE386571_gene1734	3.3e-223	780.8	Sphingomonadales				ko:K06076					ko00000,ko02000	1.B.9			Bacteria	1MUU4@1224,2K0PY@204457,2TS9S@28211,COG2067@1,COG2067@2	NA|NA|NA	I	Long-chain fatty acid
k127_1441576_41_7	1090319.KE386571_gene1735	0.0	1370.9	Sphingomonadales	fadB		1.1.1.35,4.2.1.17,5.1.2.3	ko:K01782,ko:K07516	ko00071,ko00280,ko00281,ko00310,ko00362,ko00380,ko00410,ko00640,ko00650,ko00903,ko00930,ko01040,ko01100,ko01110,ko01120,ko01130,ko01200,ko01212,map00071,map00280,map00281,map00310,map00362,map00380,map00410,map00640,map00650,map00903,map00930,map01040,map01100,map01110,map01120,map01130,map01200,map01212	M00032,M00087	R01975,R03026,R03045,R03276,R04137,R04170,R04203,R04204,R04224,R04737,R04738,R04739,R04740,R04741,R04743,R04744,R04745,R04746,R04748,R04749,R05066,R05305,R06411,R06412,R06941,R06942,R07935,R07951,R08093,R08094	RC00029,RC00099,RC00117,RC00241,RC00525,RC00831,RC00834,RC00896,RC01086,RC01095,RC01098,RC01103,RC01217,RC02115	ko00000,ko00001,ko00002,ko01000			iYO844.BSU32840	Bacteria	1MU9P@1224,2K13T@204457,2TR8E@28211,COG1024@1,COG1024@2,COG1250@1,COG1250@2	NA|NA|NA	I	3-hydroxyacyl-CoA dehydrogenase
k127_1441576_41_8	1090320.KB900605_gene2779	9e-09	64.7	Sphingomonadales	fadA3	GO:0003674,GO:0003676,GO:0003723,GO:0003729,GO:0003824,GO:0003988,GO:0005488,GO:0005575,GO:0005622,GO:0005623,GO:0005737,GO:0005739,GO:0005740,GO:0005758,GO:0005777,GO:0005782,GO:0006082,GO:0006629,GO:0006631,GO:0006635,GO:0008150,GO:0008152,GO:0009056,GO:0009062,GO:0009987,GO:0016042,GO:0016054,GO:0016408,GO:0016740,GO:0016746,GO:0016747,GO:0019395,GO:0019752,GO:0030258,GO:0031907,GO:0031967,GO:…	2.3.1.16,2.3.1.9	ko:K00626,ko:K00632	ko00071,ko00072,ko00280,ko00281,ko00310,ko00362,ko00380,ko00592,ko00620,ko00630,ko00640,ko00642,ko00650,ko00720,ko00900,ko01100,ko01110,ko01120,ko01130,ko01200,ko01212,ko02020,map00071,map00072,map00280,map00281,map00310,map00362,map00380,map00592,map00620,map00630,map00640,map00642,map00650,map00720,map00900,map01100,map01110,map01120,map01130,map01200,map01212,map02020	M00087,M00088,M00095,M00113,M00373,M00374,M00375	R00238,R00829,R00927,R01177,R03778,R03858,R03991,R04546,R04742,R04747,R05506,R05586,R07891,R07895,R07899,R08091,R08095	RC00004,RC00326,RC00405,RC01702,RC02728,RC02898,RC02955	ko00000,ko00001,ko00002,ko01000,ko04147				Bacteria	1MU5G@1224,2K04I@204457,2TQQ7@28211,COG0183@1,COG0183@2	NA|NA|NA	I	Belongs to the thiolase family
k127_7830235_42_1	1090319.KE386571_gene2369	6.4e-94	350.1	Sphingomonadales	atpG	GO:0003674,GO:0003824,GO:0005215,GO:0005575,GO:0005618,GO:0005622,GO:0005623,GO:0005886,GO:0006139,GO:0006163,GO:0006164,GO:0006725,GO:0006753,GO:0006754,GO:0006793,GO:0006796,GO:0006807,GO:0006810,GO:0006811,GO:0006812,GO:0008150,GO:0008152,GO:0008324,GO:0009058,GO:0009117,GO:0009123,GO:0009124,GO:0009126,GO:0009127,GO:0009141,GO:0009142,GO:0009144,GO:0009145,GO:0009150,GO:0009152,GO:0009156,GO:…		ko:K02115	ko00190,ko00195,ko01100,map00190,map00195,map01100	M00157			ko00000,ko00001,ko00002,ko00194	3.A.2.1		iLJ478.TM1611,iSSON_1240.SSON_3886,iYL1228.KPN_04138	Bacteria	1MU28@1224,2K0A5@204457,2TR11@28211,COG0224@1,COG0224@2	NA|NA|NA	C	Produces ATP from ADP in the presence of a proton gradient across the membrane. The gamma chain is believed to be important in regulating ATPase activity and the flow of protons through the CF(0) complex
k127_7830235_42_2	1090319.KE386571_gene2368	4e-273	946.8	Sphingomonadales	atpD	GO:0003674,GO:0003824,GO:0005215,GO:0005575,GO:0005622,GO:0005623,GO:0005886,GO:0006139,GO:0006163,GO:0006164,GO:0006725,GO:0006753,GO:0006754,GO:0006793,GO:0006796,GO:0006807,GO:0006810,GO:0006811,GO:0006812,GO:0008150,GO:0008152,GO:0008324,GO:0009058,GO:0009117,GO:0009123,GO:0009124,GO:0009126,GO:0009127,GO:0009141,GO:0009142,GO:0009144,GO:0009145,GO:0009150,GO:0009152,GO:0009156,GO:0009161,GO:…	3.6.3.14	ko:K02112	ko00190,ko00195,ko01100,map00190,map00195,map01100	M00157			ko00000,ko00001,ko00002,ko00194,ko01000	3.A.2.1		e_coli_core.b3732,iAF1260.b3732,iAPECO1_1312.APECO1_2729,iB21_1397.B21_03560,iBWG_1329.BWG_3423,iE2348C_1286.E2348C_4042,iEC042_1314.EC042_4119,iEC55989_1330.EC55989_4207,iECABU_c1320.ECABU_c42160,iECBD_1354.ECBD_4300,iECB_1328.ECB_03616,iECDH10B_1368.ECDH10B_3919,iECDH1ME8569_1439.ECDH1ME8569_3620,iECD_1391.ECD_03616,iECED1_1282.ECED1_4422,iECH74115_1262.ECH74115_5168,iECIAI1_1343.ECIAI1_3916,iE…	Bacteria	1MUFU@1224,2K03H@204457,2TRGP@28211,COG0055@1,COG0055@2	NA|NA|NA	C	Produces ATP from ADP in the presence of a proton gradient across the membrane. The catalytic sites are hosted primarily by the beta subunits
k127_7830235_42_3	1090319.KE386571_gene2367	9.7e-39	165.6	Sphingomonadales	atpC	GO:0005575,GO:0005622,GO:0005623,GO:0006139,GO:0006163,GO:0006164,GO:0006725,GO:0006753,GO:0006754,GO:0006793,GO:0006796,GO:0006807,GO:0006810,GO:0006811,GO:0006812,GO:0008150,GO:0008152,GO:0009058,GO:0009117,GO:0009123,GO:0009124,GO:0009126,GO:0009127,GO:0009141,GO:0009142,GO:0009144,GO:0009145,GO:0009150,GO:0009152,GO:0009156,GO:0009161,GO:0009165,GO:0009167,GO:0009168,GO:0009199,GO:0009201,GO:…		ko:K02113,ko:K02114	ko00190,ko00195,ko01100,map00190,map00195,map01100	M00157			ko00000,ko00001,ko00002,ko00194	3.A.2.1			Bacteria	1RHE4@1224,2K5WN@204457,2UBXX@28211,COG0355@1,COG0355@2	NA|NA|NA	C	Produces ATP from ADP in the presence of a proton gradient across the membrane
k127_7830235_42_4	1090319.KE386571_gene2366	1.9e-249	868.2	Sphingomonadales				ko:K13486	ko02020,map02020				ko00000,ko00001				Bacteria	1R7S3@1224,2K076@204457,2TUMP@28211,COG5010@1,COG5010@2	NA|NA|NA	U	COG0457 FOG TPR repeat
k127_7830235_42_5	1090319.KE386571_gene2365	6.4e-302	1042.7	Sphingomonadales	msbA			ko:K06147,ko:K11085	ko02010,map02010				ko00000,ko00001,ko01000,ko02000	3.A.1.106,3.A.1.109,3.A.1.21			Bacteria	1MUBM@1224,2K0VT@204457,2TQMR@28211,COG1132@1,COG1132@2	NA|NA|NA	V	ABC-type multidrug transport system, ATPase and permease
k127_7830235_42_6	1090319.KE386571_gene2364	4.7e-235	820.1	Sphingomonadales	phaZ		3.1.1.75	ko:K05973	ko00650,map00650		R05118		ko00000,ko00001,ko01000				Bacteria	1MVUH@1224,2K1W9@204457,2TQXW@28211,COG4553@1,COG4553@2	NA|NA|NA	I	de-polymerase
k127_7830235_42_7	1090319.KE386571_gene2363	1.7e-90	338.6	Sphingomonadales			1.4.3.5	ko:K00275	ko00750,ko01100,ko01120,map00750,map01100,map01120	M00124	R00277,R00278,R01710,R01711	RC00048,RC00116	ko00000,ko00001,ko00002,ko01000				Bacteria	1RAVD@1224,2K55P@204457,2U923@28211,COG3871@1,COG3871@2	NA|NA|NA	S	Pyridoxamine 5'-phosphate oxidase like
k127_7830235_42_9	1090319.KE386571_gene2361	9.1e-212	742.7	Sphingomonadales	acaB		2.3.1.16,2.3.1.9	ko:K00626,ko:K00632	ko00071,ko00072,ko00280,ko00281,ko00310,ko00362,ko00380,ko00592,ko00620,ko00630,ko00640,ko00642,ko00650,ko00720,ko00900,ko01100,ko01110,ko01120,ko01130,ko01200,ko01212,ko02020,map00071,map00072,map00280,map00281,map00310,map00362,map00380,map00592,map00620,map00630,map00640,map00642,map00650,map00720,map00900,map01100,map01110,map01120,map01130,map01200,map01212,map02020	M00087,M00088,M00095,M00113,M00373,M00374,M00375	R00238,R00829,R00927,R01177,R03778,R03858,R03991,R04546,R04742,R04747,R05506,R05586,R07891,R07895,R07899,R08091,R08095	RC00004,RC00326,RC00405,RC01702,RC02728,RC02898,RC02955	ko00000,ko00001,ko00002,ko01000,ko04147				Bacteria	1MU5G@1224,2K0V0@204457,2TQQ7@28211,COG0183@1,COG0183@2	NA|NA|NA	I	Belongs to the thiolase family
k127_7830235_42_10	1090319.KE386571_gene2360	1.3e-70	272.3	Sphingomonadales			4.2.1.55	ko:K17865	ko00630,ko00650,ko01120,ko01200,map00630,map00650,map01120,map01200	M00373	R03027	RC00831	ko00000,ko00001,ko00002,ko01000				Bacteria	1RHPH@1224,2K4IV@204457,2U9GG@28211,COG2030@1,COG2030@2	NA|NA|NA	I	MaoC like domain
k127_7830235_42_11	1090318.ATTI01000001_gene3107	1.1e-41	176.0	Sphingomonadales													Bacteria	1Q7J5@1224,2K5QI@204457,2VDQE@28211,COG3134@1,COG3134@2	NA|NA|NA	S	Glycine zipper 2TM domain
k127_7830235_42_12	1090319.KE386571_gene2358	5.6e-113	413.7	Sphingomonadales	gltT			ko:K06956					ko00000				Bacteria	1MU0Q@1224,2JZX8@204457,2TRET@28211,COG1301@1,COG1301@2	NA|NA|NA	U	Belongs to the dicarboxylate amino acid cation symporter (DAACS) (TC 2.A.23) family
k127_8303814_43_1	1090319.KE386571_gene2623	3e-195	687.6	Sphingomonadales	ctaD	GO:0005575,GO:0005623,GO:0005886,GO:0006091,GO:0006810,GO:0006811,GO:0006812,GO:0008150,GO:0008152,GO:0009060,GO:0009987,GO:0015672,GO:0015980,GO:0015988,GO:0015990,GO:0016020,GO:0022900,GO:0022904,GO:0034220,GO:0044237,GO:0044464,GO:0045333,GO:0051179,GO:0051234,GO:0055085,GO:0055114,GO:0071944,GO:0098655,GO:0098660,GO:0098662,GO:1902600	1.9.3.1	ko:K02274	ko00190,ko01100,map00190,map01100	M00155	R00081	RC00016	ko00000,ko00001,ko00002,ko01000	3.D.4.2,3.D.4.3,3.D.4.4,3.D.4.6			Bacteria	1MU7S@1224,2K034@204457,2TQP1@28211,COG0843@1,COG0843@2	NA|NA|NA	C	Cytochrome c oxidase is the component of the respiratory chain that catalyzes the reduction of oxygen to water. Subunits 1- 3 form the functional core of the enzyme complex. CO I is the catalytic subunit of the enzyme. Electrons originating in cytochrome c are transferred via the copper A center of subunit 2 and heme A of subunit 1 to the bimetallic center formed by heme A3 and copper B
k127_8303814_43_3	1090318.ATTI01000001_gene3335	1.3e-117	429.1	Sphingomonadales	ctaB	GO:0003674,GO:0003824,GO:0004311,GO:0004659,GO:0005575,GO:0005623,GO:0005886,GO:0006091,GO:0006725,GO:0006778,GO:0006779,GO:0006783,GO:0006807,GO:0008150,GO:0008152,GO:0009058,GO:0009987,GO:0015980,GO:0016020,GO:0016740,GO:0016765,GO:0018130,GO:0019438,GO:0033013,GO:0033014,GO:0034641,GO:0042168,GO:0042440,GO:0044237,GO:0044249,GO:0044271,GO:0044464,GO:0045333,GO:0046148,GO:0046483,GO:0051186,GO:…	2.5.1.141	ko:K02257	ko00190,ko00860,ko01100,ko01110,ko04714,map00190,map00860,map01100,map01110,map04714	M00154	R07411	RC01786	ko00000,ko00001,ko00002,ko01000,ko01006,ko03029				Bacteria	1MW3S@1224,2K01V@204457,2TRD8@28211,COG0109@1,COG0109@2	NA|NA|NA	O	Converts heme B (protoheme IX) to heme O by substitution of the vinyl group on carbon 2 of heme B porphyrin ring with a hydroxyethyl farnesyl side group
k127_1206767_44_1	1090319.KE386571_gene2850	4.4e-83	313.9	Sphingomonadales	fliF			ko:K02409	ko02040,map02040				ko00000,ko00001,ko02035,ko02044	3.A.6.2,3.A.6.3			Bacteria	1MUQR@1224,2K025@204457,2TR6J@28211,COG1766@1,COG1766@2	NA|NA|NA	N	The M ring may be actively involved in energy transduction
k127_1206767_44_2	1090319.KE386571_gene2851	9.4e-51	206.1	Sphingomonadales	fliE			ko:K02408	ko02040,map02040				ko00000,ko00001,ko02035				Bacteria	1N6RZ@1224,2K61U@204457,2UETV@28211,COG1677@1,COG1677@2	NA|NA|NA	N	Flagellar hook-basal body
k127_1206767_44_3	1090319.KE386571_gene2852	4.4e-228	797.0	Sphingomonadales	flrC			ko:K10943	ko02020,ko05111,map02020,map05111	M00515			ko00000,ko00001,ko00002,ko02022				Bacteria	1NU8B@1224,2K247@204457,2TW3X@28211,COG3829@1,COG3829@2	NA|NA|NA	KT	Response regulator containing CheY-like receiver, AAA-type ATPase, and DNA-binding domains
k127_1206767_44_4	1090318.ATTI01000001_gene253	1.8e-25	121.3	Sphingomonadales	fliC1			ko:K02406	ko02020,ko02040,ko04621,ko04626,ko05132,ko05134,map02020,map02040,map04621,map04626,map05132,map05134				ko00000,ko00001,ko02035				Bacteria	1MV1N@1224,2K02D@204457,2TT8X@28211,COG1344@1,COG1344@2	NA|NA|NA	N	Flagellin is the subunit protein which polymerizes to form the filaments of bacterial flagella
k127_3334755_45_1	1090318.ATTI01000001_gene1115	8.2e-102	377.1	Sphingomonadales				ko:K07347,ko:K21966	ko05133,map05133				ko00000,ko00001,ko02000,ko02035,ko02044	1.B.11.3			Bacteria	1PTRC@1224,2K2JQ@204457,2VCKA@28211,COG3188@1,COG3188@2	NA|NA|NA	NU	CS1-pili formation C-terminal
k127_3334755_45_2	1090318.ATTI01000001_gene1116	5.1e-74	284.3	Sphingomonadales	fimC	GO:0003674,GO:0005488,GO:0005515,GO:0005575,GO:0005623,GO:0006457,GO:0006950,GO:0006974,GO:0007155,GO:0008150,GO:0009987,GO:0016043,GO:0022610,GO:0030030,GO:0030288,GO:0030313,GO:0031975,GO:0033554,GO:0042597,GO:0043711,GO:0044183,GO:0044464,GO:0050896,GO:0051716,GO:0061077,GO:0071840		ko:K07346,ko:K07353,ko:K07357,ko:K12519,ko:K15540					ko00000,ko02035,ko02044,ko03110				Bacteria	1NAG3@1224,2K5UB@204457,2V6G0@28211,COG3121@1,COG3121@2	NA|NA|NA	NU	Chaperone
k127_3334755_45_3	1090318.ATTI01000001_gene1107	3.1e-76	291.6	Sphingomonadales	tcsR	GO:0003674,GO:0003676,GO:0003677,GO:0005488,GO:0006355,GO:0008150,GO:0009889,GO:0010468,GO:0010556,GO:0019219,GO:0019222,GO:0031323,GO:0031326,GO:0050789,GO:0050794,GO:0051171,GO:0051252,GO:0060255,GO:0065007,GO:0080090,GO:0097159,GO:1901363,GO:1903506,GO:2000112,GO:2001141											Bacteria	1P4TD@1224,2K45U@204457,2U06A@28211,COG2197@1,COG2197@2	NA|NA|NA	T	Regulator
k127_3334755_45_5	1090318.ATTI01000001_gene2762	0.0	1666.4	Sphingomonadales													Bacteria	1MV8W@1224,2JZV0@204457,2TSUV@28211,COG1629@1,COG1629@2,COG4771@2	NA|NA|NA	P	receptor
k127_3334755_45_6	1090318.ATTI01000001_gene2763	1.8e-153	548.9	Sphingomonadales													Bacteria	1R3V6@1224,2K15T@204457,2UFF1@28211,COG3507@1,COG3507@2	NA|NA|NA	G	Belongs to the glycosyl hydrolase 43 family
k127_3334755_45_8	1090319.KE386571_gene2044	1.2e-129	469.2	Sphingomonadales			3.1.1.45	ko:K01061	ko00361,ko00364,ko00623,ko01100,ko01110,ko01120,ko01130,map00361,map00364,map00623,map01100,map01110,map01120,map01130		R03893,R05510,R05511,R06835,R06838,R08120,R08121,R09136,R09220,R09222	RC01018,RC01906,RC01907,RC02441,RC02467,RC02468,RC02674,RC02675,RC02686	ko00000,ko00001,ko01000				Bacteria	1MW88@1224,2K2H4@204457,2U240@28211,COG0412@1,COG0412@2	NA|NA|NA	Q	Dienelactone hydrolase family
k127_3334755_45_9	1090319.KE386571_gene2045	7.9e-124	449.9	Sphingomonadales													Bacteria	1MWB6@1224,2K0AT@204457,2TUKJ@28211,COG1028@1,COG1028@2	NA|NA|NA	IQ	Enoyl-(Acyl carrier protein) reductase
k127_3334755_45_10	1090319.KE386571_gene2046	1.7e-159	568.5	Sphingomonadales	kduI		5.3.1.17	ko:K01815	ko00040,map00040		R04383	RC00541	ko00000,ko00001,ko01000				Bacteria	1MU9D@1224,2K0CI@204457,2TSU5@28211,COG3717@1,COG3717@2	NA|NA|NA	G	Catalyzes the isomerization of 5-dehydro-4-deoxy-D- glucuronate to 3-deoxy-D-glycero-2,5-hexodiulosonate
k127_3334755_45_11	1090319.KE386571_gene2047	3.3e-203	714.1	Sphingomonadales	yteR												Bacteria	1NSJK@1224,2K0YE@204457,2TVW5@28211,COG4225@1,COG4225@2	NA|NA|NA	S	Glycosyl Hydrolase Family 88
k127_3334755_45_12	1090319.KE386571_gene2048	2.3e-232	811.2	Sphingomonadales				ko:K08191					ko00000,ko02000	2.A.1.14.2			Bacteria	1MV04@1224,2K0AF@204457,2U55E@28211,COG2271@1,COG2271@2	NA|NA|NA	G	Major facilitator superfamily
k127_3334755_45_13	1090318.ATTI01000001_gene1063	0.0	1596.3	Sphingomonadales													Bacteria	1MV8W@1224,2K3QI@204457,2UP5M@28211,COG1629@1,COG1629@2,COG4771@2	NA|NA|NA	P	TonB dependent receptor
k127_3334755_45_14	1090319.KE386571_gene2050	9.3e-114	416.4	Sphingomonadales				ko:K05799					ko00000,ko03000				Bacteria	1R68P@1224,2K2IT@204457,2U9AP@28211,COG2186@1,COG2186@2	NA|NA|NA	K	FCD
k127_3334755_45_15	1090319.KE386571_gene2051	9e-162	576.2	Sphingomonadales													Bacteria	1N1UE@1224,2K1G7@204457,2UNY9@28211,COG4225@1,COG4225@2	NA|NA|NA	S	Domain of unknown function (DUF4861)
k127_3334755_45_16	1090319.KE386571_gene2052	1.6e-230	805.1	Sphingomonadales													Bacteria	1MWVR@1224,2K2JE@204457,2TS8P@28211,COG4289@1,COG4289@2	NA|NA|NA	S	Uncharacterized protein conserved in bacteria (DUF2264)
k127_3334755_45_17	1090319.KE386571_gene2053	5.6e-184	650.2	Sphingomonadales													Bacteria	1NR2R@1224,2K2NP@204457,2UPC9@28211,COG3507@1,COG3507@2	NA|NA|NA	G	Belongs to the glycosyl hydrolase 43 family
k127_3334755_45_18	1090319.KE386571_gene2054	9e-80	303.1	Sphingomonadales	maa		2.3.1.79	ko:K00661					ko00000,ko01000				Bacteria	1RA2T@1224,2K3WW@204457,2U5F8@28211,COG0110@1,COG0110@2	NA|NA|NA	S	Hexapeptide repeat of succinyl-transferase
k127_3334755_45_19	1090319.KE386571_gene2057	1e-254	885.6	Sphingomonadales	fucA		3.2.1.51	ko:K01206	ko00511,map00511				ko00000,ko00001,ko01000,ko04147		GH29		Bacteria	1NUI7@1224,2KE0I@204457,2VFYS@28211,COG3669@1,COG3669@2	NA|NA|NA	G	Alpha-L-fucosidase
k127_3334755_45_20	1090319.KE386571_gene2058	1.6e-194	685.3	Sphingomonadales													Bacteria	1NRH9@1224,2K8NC@204457,2UQJF@28211,COG3507@1,COG3507@2	NA|NA|NA	G	Belongs to the glycosyl hydrolase 43 family
k127_3334755_45_21	1090319.KE386571_gene2059	1.8e-167	595.1	Sphingomonadales													Bacteria	1MZ25@1224,2K020@204457,2TRJH@28211,COG1262@1,COG1262@2	NA|NA|NA	S	Sulfatase-modifying factor enzyme 1
k127_3334755_45_22	1090319.KE386571_gene2060	1.8e-304	1051.2	Sphingomonadales			3.1.6.1	ko:K01130	ko00140,ko00600,map00140,map00600		R03980,R04856	RC00128,RC00231	ko00000,ko00001,ko01000				Bacteria	1MV92@1224,2K2F0@204457,2TTXG@28211,COG3119@1,COG3119@2	NA|NA|NA	P	PFAM Sulfatase
k127_3334755_45_24	1123269.NX02_22325	0.0	1153.7	Sphingomonadales				ko:K02014					ko00000,ko02000	1.B.14			Bacteria	1MWKN@1224,2K0EZ@204457,2UQ1N@28211,COG1629@1,COG4771@2	NA|NA|NA	P	TonB dependent receptor
k127_3334755_45_25	1123269.NX02_22320	4e-163	581.3	Sphingomonadales				ko:K03292,ko:K16210					ko00000,ko02000	2.A.2,2.A.2.5			Bacteria	1MVUM@1224,2K2D8@204457,2U1DI@28211,COG2211@1,COG2211@2	NA|NA|NA	G	MFS/sugar transport protein
k127_3334755_45_26	1090319.KE386571_gene2061	5.2e-162	577.0	Sphingomonadales	atsK		1.14.11.17	ko:K03119,ko:K22303	ko00430,ko00920,map00430,map00920		R05320	RC01331	ko00000,ko00001,ko01000				Bacteria	1MV5K@1224,2JZYD@204457,2TQTZ@28211,COG2175@1,COG2175@2	NA|NA|NA	Q	dioxygenase
k127_3334755_45_27	1248917.ANFX01000037_gene2103	4.9e-105	388.7	Sphingomonadales				ko:K03406	ko02020,ko02030,map02020,map02030				ko00000,ko00001,ko02035				Bacteria	1MU9B@1224,2K0WT@204457,2TQR7@28211,COG0840@1,COG0840@2	NA|NA|NA	NT	Single cache domain 3
k127_3334755_45_28	1090318.ATTI01000001_gene3005	1.2e-204	719.2	Sphingomonadales													Bacteria	1QV56@1224,2KEQ2@204457,2TY6J@28211,COG2885@1,COG2885@2	NA|NA|NA	M	chlorophyll binding
k127_3334755_45_29	1090319.KE386571_gene1647	1.2e-107	396.0	Sphingomonadales													Bacteria	1P5B0@1224,29GP0@1,2K6JW@204457,2UY4G@28211,303KP@2	NA|NA|NA
k127_3334755_45_30	1090319.KE386571_gene1648	3.8e-128	464.2	Sphingomonadales				ko:K06992					ko00000				Bacteria	1RHAJ@1224,2K39T@204457,2U9P7@28211,COG3271@1,COG3271@2	NA|NA|NA	S	Peptidase C39 family
k127_497443_46_1	1090319.KE386571_gene2323	9e-12	74.7	Sphingomonadales													Bacteria	1RAC3@1224,2KCHM@204457,2VFS2@28211,COG1082@1,COG1082@2	NA|NA|NA	G	Xylose isomerase-like TIM barrel
k127_497443_46_2	1090319.KE386571_gene2324	0.0	1140.2	Sphingomonadales													Bacteria	1MU3F@1224,2K0QC@204457,2TT3C@28211,COG2303@1,COG2303@2	NA|NA|NA	E	Oxidoreductase
k127_497443_46_3	1090319.KE386571_gene2325	2.7e-167	594.7	Sphingomonadales				ko:K02529					ko00000,ko03000				Bacteria	1N4ND@1224,2KCZ5@204457,2UPSG@28211,COG1609@1,COG1609@2	NA|NA|NA	K	helix_turn _helix lactose operon repressor
k127_497443_46_4	1090319.KE386571_gene2326	4.9e-66	257.3	Sphingomonadales													Bacteria	1PUJ0@1224,2AQH9@1,2K5MU@204457,2V667@28211,31FPU@2	NA|NA|NA
k127_497443_46_5	1090319.KE386571_gene2328	4.4e-18	97.4	Sphingomonadales													Bacteria	1Q9RW@1224,2BKV4@1,2K64P@204457,2VDUX@28211,32FBG@2	NA|NA|NA
k127_497443_46_6	1090319.KE386571_gene2329	4.7e-182	643.7	Sphingomonadales													Bacteria	1MUNT@1224,2K1Y3@204457,2TU3Y@28211,COG3491@1,COG3491@2	NA|NA|NA	C	Belongs to the iron ascorbate-dependent oxidoreductase family
k127_497443_46_7	1090318.ATTI01000001_gene3077	5.9e-09	66.6	Sphingomonadales													Bacteria	1Q8AB@1224,2BMQT@1,2K7TU@204457,2VEGC@28211,32GA7@2	NA|NA|NA
k127_497443_46_8	1090319.KE386571_gene2331	2.1e-80	305.1	Sphingomonadales	gpt		2.4.2.22	ko:K00769,ko:K07101	ko00230,ko01100,ko01110,map00230,map01100,map01110		R01229,R02142	RC00063,RC00122	ko00000,ko00001,ko01000				Bacteria	1NGI9@1224,2K4SH@204457,2UMUF@28211,COG2236@1,COG2236@2	NA|NA|NA	F	phosphoribosyltransferase
k127_497443_46_9	1090319.KE386571_gene2332	5.3e-199	700.3	Sphingomonadales													Bacteria	1QURG@1224,2K08C@204457,2TS62@28211,COG0683@1,COG0683@2	NA|NA|NA	E	Extracellular ligand-binding receptor
k127_497443_46_10	1090319.KE386571_gene2333	2.7e-125	454.9	Sphingomonadales	rsmI	GO:0000154,GO:0000451,GO:0000453,GO:0001510,GO:0003674,GO:0003824,GO:0005575,GO:0005623,GO:0005886,GO:0006139,GO:0006364,GO:0006396,GO:0006725,GO:0006807,GO:0008150,GO:0008152,GO:0008168,GO:0008171,GO:0008173,GO:0008649,GO:0008757,GO:0009451,GO:0009987,GO:0010467,GO:0016020,GO:0016070,GO:0016072,GO:0016434,GO:0016740,GO:0016741,GO:0022613,GO:0031167,GO:0032259,GO:0034470,GO:0034641,GO:0034660,GO:…	2.1.1.198	ko:K07056					ko00000,ko01000,ko03009				Bacteria	1MU0E@1224,2K0AW@204457,2TR14@28211,COG0313@1,COG0313@2	NA|NA|NA	H	Catalyzes the 2'-O-methylation of the ribose of cytidine 1402 (C1402) in 16S rRNA
k127_497443_46_11	1090319.KE386571_gene2334	0.0	1139.4	Sphingomonadales	hyl	GO:0003674,GO:0003824,GO:0004553,GO:0004563,GO:0005488,GO:0005515,GO:0005975,GO:0006464,GO:0006517,GO:0006807,GO:0008150,GO:0008152,GO:0009100,GO:0009987,GO:0015929,GO:0016231,GO:0016787,GO:0016798,GO:0019538,GO:0030246,GO:0036211,GO:0042802,GO:0043170,GO:0043412,GO:0044237,GO:0044238,GO:0044260,GO:0044267,GO:0071704,GO:1901135,GO:1901564	2.3.1.48,3.2.1.169,3.2.1.35	ko:K01197,ko:K15719	ko00531,ko01100,ko04931,map00531,map01100,map04931	M00076,M00077	R07824,R07825,R09672,R09673,R10905	RC00059,RC00397,RC00451,RC00746	ko00000,ko00001,ko00002,ko00536,ko00537,ko01000,ko02042		GH84		Bacteria	1QR2G@1224,2K3IY@204457,2UG7F@28211,COG3525@1,COG3525@2	NA|NA|NA	G	beta-N-acetylglucosaminidase
k127_497443_46_13	1090319.KE386571_gene2336	1.7e-58	231.9	Sphingomonadales	MA20_24645			ko:K07460					ko00000				Bacteria	1N6VN@1224,2K62R@204457,2UFTM@28211,COG0792@1,COG0792@2	NA|NA|NA	L	Belongs to the UPF0102 family
k127_497443_46_14	983917.RGE_16980	3.1e-24	119.4	Betaproteobacteria			2.1.1.222,2.1.1.294,2.1.1.64,2.7.1.181	ko:K00568,ko:K18827	ko00130,ko01100,ko01110,map00130,map01100,map01110	M00117	R04988,R05614,R08769,R08781,R10657,R10658	RC00002,RC00003,RC00078,RC00392,RC01895,RC03220	ko00000,ko00001,ko00002,ko01000,ko01005				Bacteria	1N37D@1224,2W1Z9@28216,COG0500@1,COG2226@2,COG2227@1,COG2227@2	NA|NA|NA	H	Methyltransferase domain
k127_497443_46_15	1090319.KE386571_gene2337	6.1e-174	616.7	Sphingomonadales	gshB	GO:0000287,GO:0003674,GO:0003824,GO:0004363,GO:0005488,GO:0005575,GO:0005622,GO:0005623,GO:0005737,GO:0005829,GO:0006518,GO:0006575,GO:0006749,GO:0006750,GO:0006790,GO:0006807,GO:0008150,GO:0008152,GO:0009058,GO:0009987,GO:0016874,GO:0016879,GO:0016881,GO:0019184,GO:0034641,GO:0042398,GO:0042601,GO:0042763,GO:0043043,GO:0043167,GO:0043169,GO:0043603,GO:0043604,GO:0044237,GO:0044249,GO:0044271,GO:…	6.3.2.2,6.3.2.3	ko:K01919,ko:K01920	ko00270,ko00480,ko01100,map00270,map00480,map01100	M00118	R00497,R00894,R10993,R10994	RC00064,RC00090,RC00096,RC00141	ko00000,ko00001,ko00002,ko01000			iECED1_1282.ECED1_3410,iECP_1309.ECP_2941,iJN678.gshB	Bacteria	1MVUA@1224,2K0JQ@204457,2TQNE@28211,COG0189@1,COG0189@2	NA|NA|NA	H	Belongs to the prokaryotic GSH synthase family
k127_497443_46_16	1090319.KE386571_gene2338	1e-110	406.0	Sphingomonadales	apl		3.1.3.1	ko:K01077	ko00730,ko00790,ko01100,ko02020,map00730,map00790,map01100,map02020	M00126	R02135,R04620	RC00017	ko00000,ko00001,ko00002,ko00537,ko01000,ko04147				Bacteria	1MX4M@1224,2K1Q0@204457,2U6ZF@28211,COG0586@1,COG0586@2	NA|NA|NA	S	membrane-associated protein
k127_497443_46_17	1090319.KE386571_gene2339	2.5e-145	521.5	Sphingomonadales	xerC			ko:K03733					ko00000,ko03036				Bacteria	1QU6A@1224,2K1R3@204457,2TS7W@28211,COG4974@1,COG4974@2	NA|NA|NA	L	Belongs to the 'phage' integrase family
k127_497443_46_18	1090319.KE386571_gene2340	1.9e-227	795.0	Sphingomonadales													Bacteria	1RGKE@1224,2KESS@204457,2TZFA@28211,COG2199@1,COG2199@2,COG2203@1,COG2203@2	NA|NA|NA	T	Domain present in phytochromes and cGMP-specific phosphodiesterases.
k127_497443_46_19	1090319.KE386571_gene2341	1.7e-163	582.0	Sphingomonadales	priA	GO:0003674,GO:0003678,GO:0003824,GO:0004003,GO:0004386,GO:0006139,GO:0006259,GO:0006260,GO:0006261,GO:0006268,GO:0006270,GO:0006276,GO:0006281,GO:0006302,GO:0006310,GO:0006725,GO:0006807,GO:0006950,GO:0006974,GO:0006996,GO:0008026,GO:0008094,GO:0008150,GO:0008152,GO:0009058,GO:0009059,GO:0009314,GO:0009628,GO:0009987,GO:0010212,GO:0010332,GO:0016043,GO:0016462,GO:0016787,GO:0016817,GO:0016818,GO:…		ko:K04066	ko03440,map03440				ko00000,ko00001,ko01000,ko03400				Bacteria	1MUUZ@1224,2K0DV@204457,2TQTQ@28211,COG1198@1,COG1198@2	NA|NA|NA	L	Involved in the restart of stalled replication forks. Recognizes and binds the arrested nascent DNA chain at stalled replication forks. It can open the DNA duplex, via its helicase activity, and promote assembly of the primosome and loading of the major replicative helicase DnaB onto DNA
k127_7358448_47_1	1090319.KE386571_gene804	1.1e-176	625.9	Sphingomonadales	nifS	GO:0000096,GO:0003674,GO:0003824,GO:0005488,GO:0005515,GO:0005575,GO:0005622,GO:0005623,GO:0005634,GO:0005654,GO:0005737,GO:0005739,GO:0005759,GO:0005829,GO:0006082,GO:0006139,GO:0006163,GO:0006464,GO:0006520,GO:0006725,GO:0006732,GO:0006753,GO:0006790,GO:0006793,GO:0006796,GO:0006807,GO:0008150,GO:0008152,GO:0009058,GO:0009116,GO:0009117,GO:0009119,GO:0009141,GO:0009144,GO:0009150,GO:0009199,GO:…	2.8.1.7	ko:K04487	ko00730,ko01100,ko04122,map00730,map01100,map04122		R07460,R11528,R11529	RC01789,RC02313	ko00000,ko00001,ko01000,ko02048,ko03016,ko03029				Bacteria	1MU1C@1224,2JZZX@204457,2TSQE@28211,COG1104@1,COG1104@2	NA|NA|NA	E	overlaps another CDS with the same product name
k127_7358448_47_2	1090319.KE386571_gene805	8.1e-178	629.8	Sphingomonadales	iscS		2.8.1.7	ko:K04487	ko00730,ko01100,ko04122,map00730,map01100,map04122		R07460,R11528,R11529	RC01789,RC02313	ko00000,ko00001,ko01000,ko02048,ko03016,ko03029				Bacteria	1MU1C@1224,2K05P@204457,2TSQE@28211,COG1104@1,COG1104@2	NA|NA|NA	E	overlaps another CDS with the same product name
k127_7358448_47_3	1090319.KE386571_gene806	5.1e-44	183.3	Sphingomonadales	fdxB			ko:K04755					ko00000				Bacteria	1RHDC@1224,2K5X1@204457,2U97J@28211,COG0633@1,COG0633@2	NA|NA|NA	C	Ferredoxin
k127_7358448_47_5	1090319.KE386571_gene808	2.6e-289	1000.7	Sphingomonadales	dnaX	GO:0003674,GO:0003824,GO:0005488,GO:0005515,GO:0005575,GO:0005622,GO:0005623,GO:0006139,GO:0006259,GO:0006260,GO:0006261,GO:0006725,GO:0006807,GO:0008150,GO:0008152,GO:0009058,GO:0009059,GO:0009360,GO:0009987,GO:0016462,GO:0016787,GO:0016817,GO:0016818,GO:0016887,GO:0017111,GO:0030234,GO:0030337,GO:0032991,GO:0034641,GO:0034645,GO:0040007,GO:0042575,GO:0042802,GO:0043170,GO:0043846,GO:0044237,GO:…	2.7.7.7	ko:K02343	ko00230,ko00240,ko01100,ko03030,ko03430,ko03440,map00230,map00240,map01100,map03030,map03430,map03440	M00260	R00375,R00376,R00377,R00378	RC02795	ko00000,ko00001,ko00002,ko01000,ko03032,ko03400				Bacteria	1MVCK@1224,2K0MV@204457,2TRPB@28211,COG2812@1,COG2812@2	NA|NA|NA	L	DNA polymerase III is a complex, multichain enzyme responsible for most of the replicative synthesis in bacteria. This DNA polymerase also exhibits 3' to 5' exonuclease activity
k127_7358448_47_6	1090319.KE386571_gene809	8.6e-48	196.1	Sphingomonadales	ybaB	GO:0003674,GO:0003676,GO:0003677,GO:0005488,GO:0005575,GO:0005622,GO:0005623,GO:0005737,GO:0005829,GO:0044424,GO:0044444,GO:0044464,GO:0097159,GO:1901363		ko:K06187,ko:K09747	ko03440,map03440				ko00000,ko00001,ko03400				Bacteria	1RGZD@1224,2K5JW@204457,2UBQB@28211,COG0718@1,COG0718@2	NA|NA|NA	S	Binds to DNA and alters its conformation. May be involved in regulation of gene expression, nucleoid organization and DNA protection
k127_7358448_47_7	1090319.KE386571_gene810	1.3e-11	75.5	Sphingomonadales													Bacteria	1NNTM@1224,2AQW1@1,2K6S2@204457,2UKRX@28211,31G4F@2	NA|NA|NA
k127_7358448_47_8	1090319.KE386571_gene811	2.1e-304	1050.8	Sphingomonadales			2.1.1.72	ko:K00571,ko:K07316					ko00000,ko01000,ko02048				Bacteria	1MX9M@1224,2K22C@204457,2TRE4@28211,COG2189@1,COG2189@2	NA|NA|NA	L	DNA methylase
k127_7358448_47_9	1090319.KE386571_gene812	2.6e-46	191.0	Sphingomonadales	hppA		3.6.1.1	ko:K15987	ko00190,map00190				ko00000,ko00001,ko01000	3.A.10.1			Bacteria	1MUQ3@1224,2K0XA@204457,2TR9G@28211,COG3808@1,COG3808@2	NA|NA|NA	C	Proton pump that utilizes the energy of pyrophosphate hydrolysis as the driving force for proton movement across the membrane. Generates a proton motive force
k127_3810647_48_1	1090319.KE386571_gene1383	1.9e-127	461.8	Sphingomonadales	ubiB_2												Bacteria	1MW1J@1224,2K1R5@204457,2TSHG@28211,COG0661@1,COG0661@2	NA|NA|NA	S	ABC1 family
k127_3810647_48_2	1090319.KE386571_gene1384	1.1e-129	469.5	Sphingomonadales			4.1.3.25,4.1.3.34	ko:K01644,ko:K18292	ko00660,ko01100,ko02020,map00660,map01100,map02020		R00237,R00362	RC00067,RC00502,RC01118,RC01205	ko00000,ko00001,ko01000				Bacteria	1MW0A@1224,2K2E1@204457,2TTC0@28211,COG2301@1,COG2301@2	NA|NA|NA	G	Belongs to the HpcH HpaI aldolase family
k127_3810647_48_3	1090319.KE386571_gene1385	6e-79	300.1	Sphingomonadales													Bacteria	1MW4N@1224,2K42I@204457,2TQQ2@28211,COG2030@1,COG2030@2	NA|NA|NA	I	dehydratase
k127_3810647_48_4	1090319.KE386571_gene1386	6.1e-295	1019.6	Sphingomonadales			6.4.1.1,6.4.1.4	ko:K01960,ko:K01968	ko00020,ko00280,ko00620,ko00720,ko01100,ko01120,ko01200,ko01230,map00020,map00280,map00620,map00720,map01100,map01120,map01200,map01230	M00036,M00173,M00620	R00344,R04138	RC00040,RC00367,RC00942	ko00000,ko00001,ko00002,ko01000				Bacteria	1P6RE@1224,2K27B@204457,2TRC2@28211,COG4770@1,COG4770@2	NA|NA|NA	I	acetyl propionyl-CoA carboxylase, alpha subunit
k127_3810647_48_5	1090319.KE386571_gene1387	4.3e-72	277.3	Sphingomonadales													Bacteria	1NPEY@1224,2CM2H@1,2K430@204457,2UJZ9@28211,32SDI@2	NA|NA|NA
k127_3810647_48_6	1090319.KE386571_gene1388	3.5e-188	664.1	Sphingomonadales	mccB		2.1.3.15,6.4.1.3,6.4.1.4	ko:K01969,ko:K15052	ko00280,ko00720,ko01100,ko01200,map00280,map00720,map01100,map01200	M00036,M00376	R01859,R04138	RC00097,RC00367,RC00609,RC00942	ko00000,ko00001,ko00002,ko01000				Bacteria	1MVAX@1224,2K0B0@204457,2TRA0@28211,COG4799@1,COG4799@2	NA|NA|NA	I	acetyl-CoA carboxylase, carboxyltransferase component (subunits alpha and beta)
k127_4284521_49_1	1090319.KE386571_gene1901	2.3e-63	248.1	Sphingomonadales	MA20_27195		4.2.1.82,4.2.1.9	ko:K01687,ko:K22186	ko00040,ko00290,ko00770,ko01100,ko01110,ko01130,ko01210,ko01230,map00040,map00290,map00770,map01100,map01110,map01130,map01210,map01230	M00019,M00570	R01209,R02429,R04441,R05070	RC00468,RC00543,RC01714	ko00000,ko00001,ko00002,ko01000				Bacteria	1MV4I@1224,2K1SK@204457,2TQRW@28211,COG0129@1,COG0129@2	NA|NA|NA	EG	Belongs to the IlvD Edd family
k127_4284521_49_2	1090319.KE386571_gene1900	3.2e-209	734.2	Sphingomonadales	aldH		1.2.1.26	ko:K13877	ko00040,ko00053,map00040,map00053		R00264	RC00080	ko00000,ko00001,ko01000				Bacteria	1MY2V@1224,2K0M1@204457,2TTPR@28211,COG1012@1,COG1012@2	NA|NA|NA	C	Dehydrogenase
k127_2156078_50_1	1090319.KE386571_gene279	8.9e-153	546.2	Sphingomonadales	edd	GO:0003674,GO:0003824,GO:0004456,GO:0005975,GO:0006082,GO:0008150,GO:0008152,GO:0009056,GO:0009987,GO:0016052,GO:0016054,GO:0016829,GO:0016835,GO:0016836,GO:0019520,GO:0019521,GO:0019752,GO:0032787,GO:0043436,GO:0044237,GO:0044238,GO:0044248,GO:0044262,GO:0044275,GO:0044281,GO:0044282,GO:0046176,GO:0046177,GO:0046395,GO:0071704,GO:0072329,GO:1901575	4.2.1.12	ko:K01690	ko00030,ko01100,ko01120,ko01200,map00030,map01100,map01120,map01200	M00008	R02036	RC00543	ko00000,ko00001,ko00002,ko01000			iEcolC_1368.EcolC_1781,iJN746.PP_1010,iPC815.YPO2533,iYL1228.KPN_02366	Bacteria	1MU3T@1224,2K1X3@204457,2TQNS@28211,COG0129@1,COG0129@2	NA|NA|NA	EG	Belongs to the IlvD Edd family
k127_2156078_50_2	1090319.KE386571_gene278	5.1e-176	623.6	Sphingomonadales	glk		2.7.1.2	ko:K00845	ko00010,ko00052,ko00500,ko00520,ko00521,ko00524,ko01100,ko01110,ko01120,ko01130,ko01200,map00010,map00052,map00500,map00520,map00521,map00524,map01100,map01110,map01120,map01130,map01200	M00001,M00549	R00299,R01600,R01786	RC00002,RC00017	ko00000,ko00001,ko00002,ko01000				Bacteria	1MVFI@1224,2K0NK@204457,2U0CA@28211,COG0837@1,COG0837@2	NA|NA|NA	G	Belongs to the bacterial glucokinase family
k127_2156078_50_3	1090319.KE386571_gene277	4.8e-100	370.5	Sphingomonadales	eda	GO:0005575,GO:0005622,GO:0005623,GO:0005737,GO:0044424,GO:0044464	4.1.2.14,4.1.3.42	ko:K01625	ko00030,ko00630,ko01100,ko01120,ko01200,map00030,map00630,map01100,map01120,map01200	M00008,M00061,M00308,M00631	R00470,R05605	RC00307,RC00308,RC00435	ko00000,ko00001,ko00002,ko01000				Bacteria	1MUVJ@1224,2K1HN@204457,2TUMH@28211,COG0800@1,COG0800@2	NA|NA|NA	G	Aldolase
k127_2156078_50_5	1219049.SP5_057_00020	6.8e-71	274.2	Sphingomonadales													Bacteria	1QWIN@1224,2K33K@204457,2UE57@28211,COG4694@1,COG4694@2	NA|NA|NA	S	Protein conserved in bacteria
k127_2156078_50_6	1470591.BW41_03555	1e-12	79.7	Sphingomonadales	yhjA												Bacteria	1Q9I3@1224,2K5VK@204457,2VDS6@28211,COG3237@1,COG3237@2	NA|NA|NA	S	CsbD-like
k127_2156078_50_7	1081640.AGFU01000034_gene2835	4.9e-308	1063.5	Sphingomonadales													Bacteria	1PM54@1224,2K1Z5@204457,2U3WU@28211,COG1629@1,COG1629@2,COG4771@2	NA|NA|NA	P	TonB dependent receptor
k127_7834679_51_1	1090319.KE386571_gene711	2.2e-246	857.8	Sphingomonadales				ko:K02014					ko00000,ko02000	1.B.14			Bacteria	1MWKN@1224,2K0G1@204457,2U10R@28211,COG1629@1,COG4771@2	NA|NA|NA	P	receptor
k127_7834679_51_2	1090319.KE386571_gene713	2.6e-46	191.4	Sphingomonadales	MA20_25125												Bacteria	1RHRU@1224,2K5EU@204457,2U71N@28211,COG2947@1,COG2947@2	NA|NA|NA	S	EVE domain
k127_7834679_51_4	1090319.KE386571_gene715	7.2e-43	179.5	Sphingomonadales	VL23_11275												Bacteria	1MZVQ@1224,2CC0C@1,2K606@204457,2UBWU@28211,32RUG@2	NA|NA|NA	S	Protein of unknown function (DUF3297)
k127_7834679_51_5	1090319.KE386571_gene716	1.3e-310	1071.6	Sphingomonadales	yheS	GO:0000166,GO:0003674,GO:0005488,GO:0005524,GO:0008144,GO:0017076,GO:0030554,GO:0032553,GO:0032555,GO:0032559,GO:0035639,GO:0036094,GO:0043167,GO:0043168,GO:0097159,GO:0097367,GO:1901265,GO:1901363		ko:K06158					ko00000,ko03012				Bacteria	1MU37@1224,2K1B4@204457,2TQRZ@28211,COG0488@1,COG0488@2	NA|NA|NA	S	of ABC transporters with duplicated ATPase
k127_7834679_51_6	1090319.KE386571_gene717	4e-137	494.6	Sphingomonadales	ydiK_1	GO:0003674,GO:0005215,GO:0005575,GO:0005623,GO:0005886,GO:0005887,GO:0006810,GO:0008150,GO:0016020,GO:0016021,GO:0031224,GO:0031226,GO:0044425,GO:0044459,GO:0044464,GO:0051179,GO:0051234,GO:0055085,GO:0071944											Bacteria	1MVX7@1224,2K0BX@204457,2TVGG@28211,COG0628@1,COG0628@2	NA|NA|NA	S	AI-2E family transporter
k127_7834679_51_7	1090318.ATTI01000001_gene2155	5.4e-151	540.4	Sphingomonadales	yceA			ko:K07146					ko00000				Bacteria	1MUFV@1224,2K0HK@204457,2TUB5@28211,COG1054@1,COG1054@2	NA|NA|NA	S	Belongs to the UPF0176 family
k127_7834679_51_8	1090319.KE386571_gene719	1.4e-50	205.3	Sphingomonadales				ko:K02477					ko00000,ko02022				Bacteria	1MUE8@1224,2K1DU@204457,2TSPC@28211,COG3279@1,COG3279@2	NA|NA|NA	T	Response regulator of the LytR AlgR family
k127_1210653_52_1	1090319.KE386571_gene1380	1.7e-151	542.0	Sphingomonadales	ispH		1.17.7.4,2.7.4.25	ko:K00945,ko:K02945,ko:K03527	ko00240,ko00900,ko01100,ko01110,ko01130,ko03010,map00240,map00900,map01100,map01110,map01130,map03010	M00052,M00096,M00178	R00158,R00512,R01665,R05884,R08210	RC00002,RC01137,RC01487	br01610,ko00000,ko00001,ko00002,ko01000,ko03011			iIT341.HP0400,iLJ478.TM1444	Bacteria	1MU7G@1224,2K1ES@204457,2TRNR@28211,COG0761@1,COG0761@2	NA|NA|NA	IM	Catalyzes the conversion of 1-hydroxy-2-methyl-2-(E)- butenyl 4-diphosphate (HMBPP) into a mixture of isopentenyl diphosphate (IPP) and dimethylallyl diphosphate (DMAPP). Acts in the terminal step of the DOXP MEP pathway for isoprenoid precursor biosynthesis
k127_1210653_52_2	1090319.KE386571_gene1381	1.2e-166	592.4	Sphingomonadales	thrB		2.7.1.39	ko:K02204	ko00260,ko01100,ko01110,ko01120,ko01230,map00260,map01100,map01110,map01120,map01230	M00018	R01771	RC00002,RC00017	ko00000,ko00001,ko00002,ko01000				Bacteria	1MUKJ@1224,2K09Q@204457,2TS6D@28211,COG2334@1,COG2334@2	NA|NA|NA	F	Belongs to the pseudomonas-type ThrB family
k127_1210653_52_3	1090319.KE386571_gene1382	1.1e-83	315.8	Sphingomonadales	rnhA	GO:0003674,GO:0003824,GO:0004518,GO:0004519,GO:0004521,GO:0004523,GO:0004540,GO:0006139,GO:0006259,GO:0006260,GO:0006261,GO:0006271,GO:0006273,GO:0006401,GO:0006725,GO:0006807,GO:0008150,GO:0008152,GO:0009056,GO:0009057,GO:0009058,GO:0009059,GO:0009987,GO:0016070,GO:0016787,GO:0016788,GO:0016891,GO:0016893,GO:0019439,GO:0022616,GO:0033567,GO:0034641,GO:0034645,GO:0034655,GO:0043137,GO:0043170,GO:…	3.1.26.4	ko:K03469	ko03030,map03030				ko00000,ko00001,ko01000,ko03032				Bacteria	1RCZ1@1224,2K3YC@204457,2U7C4@28211,COG0328@1,COG0328@2	NA|NA|NA	L	Endonuclease that specifically degrades the RNA of RNA- DNA hybrids
k127_1210653_52_4	1090319.KE386571_gene1383	1.7e-83	315.5	Sphingomonadales	ubiB_2												Bacteria	1MW1J@1224,2K1R5@204457,2TSHG@28211,COG0661@1,COG0661@2	NA|NA|NA	S	ABC1 family
k127_7125258_53_1	1090319.KE386571_gene3138	4.3e-78	297.4	Sphingomonadales	eefR												Bacteria	1R85H@1224,2K4Q7@204457,2UQIH@28211,COG1309@1,COG1309@2	NA|NA|NA	K	Bacterial regulatory proteins, tetR family
k127_7125258_53_2	1090319.KE386571_gene3137	5.3e-165	587.0	Sphingomonadales	suxR												Bacteria	1MW7E@1224,2K05K@204457,2TVGC@28211,COG1609@1,COG1609@2	NA|NA|NA	K	LacI family
k127_7125258_53_3	1090319.KE386571_gene3135	7.4e-245	852.8	Sphingomonadales	ams		2.4.1.4,3.2.1.1,5.4.99.16	ko:K05341,ko:K05343	ko00500,ko01100,map00500,map01100		R01557,R01823,R02108,R02112,R11262	RC00028,RC01816	ko00000,ko00001,ko01000		GH13		Bacteria	1MVKX@1224,2K2V8@204457,2TRS3@28211,COG0366@1,COG0366@2	NA|NA|NA	G	Alpha amylase, catalytic domain
k127_7361906_54_1	1090318.ATTI01000002_gene7	0.0	1139.8	Sphingomonadales	CP_1076			ko:K15125	ko05133,map05133				ko00000,ko00001,ko00536				Bacteria	1PDVH@1224,2K0QT@204457,2UNP6@28211,COG3210@1,COG3210@2,COG4625@1,COG4625@2	NA|NA|NA	MU	Autotransporter beta-domain
k127_7361906_54_2	1090318.ATTI01000002_gene46	3.1e-171	607.8	Sphingomonadales	rfbB	GO:0000271,GO:0003674,GO:0003824,GO:0005488,GO:0005515,GO:0005575,GO:0005622,GO:0005623,GO:0005737,GO:0005829,GO:0005975,GO:0005976,GO:0006139,GO:0006629,GO:0006725,GO:0006807,GO:0008150,GO:0008152,GO:0008460,GO:0008610,GO:0008653,GO:0009058,GO:0009059,GO:0009103,GO:0009225,GO:0009226,GO:0009987,GO:0016051,GO:0016829,GO:0016835,GO:0016836,GO:0018130,GO:0019438,GO:0033692,GO:0034637,GO:0034641,GO:…	4.2.1.46	ko:K01710	ko00521,ko00523,ko00525,ko01055,ko01130,map00521,map00523,map00525,map01055,map01130	M00793	R06513	RC00402	ko00000,ko00001,ko00002,ko01000			iB21_1397.B21_01936,iECBD_1354.ECBD_1614,iECB_1328.ECB_01947,iECD_1391.ECD_01947,iECIAI39_1322.ECIAI39_0974,iECNA114_1301.ECNA114_3926,iECO26_1355.ECO26_2952,iECSF_1327.ECSF_1930,iECSF_1327.ECSF_3628	Bacteria	1MU5E@1224,2K275@204457,2TT5T@28211,COG1088@1,COG1088@2	NA|NA|NA	M	Belongs to the NAD(P)-dependent epimerase dehydratase family. dTDP-glucose dehydratase subfamily
k127_7361906_54_3	1470591.BW41_01135	4.1e-132	478.0	Sphingomonadales	epsN		2.6.1.102	ko:K13010,ko:K19430	ko00520,map00520		R10460	RC00006,RC00781	ko00000,ko00001,ko01000,ko01005,ko01007				Bacteria	1MUPN@1224,2KD22@204457,2TVTA@28211,COG0399@1,COG0399@2	NA|NA|NA	E	DegT/DnrJ/EryC1/StrS aminotransferase family
k127_7361906_54_4	859657.RPSI07_mp1002	1.7e-68	265.8	Burkholderiaceae	epsL			ko:K19428					ko00000,ko01000				Bacteria	1KGY2@119060,1MV6W@1224,2VIY4@28216,COG2148@1,COG2148@2	NA|NA|NA	M	transferase
k127_7361906_54_5	426355.Mrad2831_1200	2e-116	426.4	Methylobacteriaceae													Bacteria	1JX9R@119045,1PNPC@1224,2TUY2@28211,COG3882@1,COG3882@2	NA|NA|NA	Q	HAD-superfamily phosphatase subfamily IIIC
k127_7361906_54_7	426355.Mrad2831_1198	3.1e-110	405.2	Methylobacteriaceae	fabH		2.3.1.180	ko:K00648	ko00061,ko01100,ko01212,map00061,map01100,map01212	M00082,M00083	R10707	RC00004,RC02729,RC02888	ko00000,ko00001,ko00002,ko01000,ko01004				Bacteria	1JUZG@119045,1R7F6@1224,2U62F@28211,COG0332@1,COG0332@2	NA|NA|NA	I	PFAM 3-Oxoacyl- acyl-carrier-protein (ACP) synthase III domain protein
k127_7361906_54_8	693986.MOC_1428	8e-08	62.8	Methylobacteriaceae													Bacteria	1JY0J@119045,1PPMA@1224,2AC08@1,2V232@28211,311I0@2	NA|NA|NA
k127_7361906_54_9	426355.Mrad2831_1196	5.5e-54	217.6	Methylobacteriaceae													Bacteria	1JX44@119045,1PNXD@1224,2V1GE@28211,COG1028@1,COG1028@2	NA|NA|NA	IQ	KR domain
k127_7361906_54_10	292459.STH1188	3e-07	61.6	Clostridia	mce		4.4.1.5,5.1.99.1,5.4.99.2	ko:K01759,ko:K01849,ko:K05606	ko00280,ko00620,ko00630,ko00640,ko00720,ko01100,ko01120,ko01200,map00280,map00620,map00630,map00640,map00720,map01100,map01120,map01200	M00373,M00375,M00376,M00741	R00833,R02530,R02765,R09979	RC00004,RC00395,RC00740,RC00780,RC02739	ko00000,ko00001,ko00002,ko01000				Bacteria	1V6SC@1239,24HPI@186801,COG0346@1,COG0346@2	NA|NA|NA	E	PFAM Glyoxalase bleomycin resistance protein dioxygenase
k127_7361906_54_11	693986.MOC_1426	3.2e-14	85.5	Methylobacteriaceae													Bacteria	1JWMF@119045,1PFX5@1224,2VB2Y@28211,COG0110@1,COG0110@2	NA|NA|NA	S	Bacterial transferase hexapeptide (six repeats)
k127_7361906_54_12	1489678.RDMS_08175	2.1e-115	422.5	Deinococcus-Thermus	epsL			ko:K19428					ko00000,ko01000				Bacteria	1WIX1@1297,COG0438@1,COG0438@2,COG2148@1,COG2148@2	NA|NA|NA	GM	COGs COG2148 Sugar transferase involved in lipopolysaccharide synthesis
k127_7361906_54_13	706587.Desti_5313	5.1e-16	92.4	Bacteria		GO:0003674,GO:0003824,GO:0006464,GO:0006486,GO:0006807,GO:0008150,GO:0008152,GO:0009058,GO:0009059,GO:0009100,GO:0009101,GO:0009987,GO:0016740,GO:0016757,GO:0019538,GO:0034645,GO:0036211,GO:0043170,GO:0043412,GO:0043413,GO:0044237,GO:0044238,GO:0044249,GO:0044260,GO:0044267,GO:0070085,GO:0071704,GO:1901135,GO:1901137,GO:1901564,GO:1901566,GO:1901576		ko:K02847	ko00540,ko01100,map00540,map01100	M00080			ko00000,ko00001,ko00002,ko01000,ko01005,ko02000	9.B.67.4,9.B.67.5			Bacteria	COG3307@1,COG3307@2	NA|NA|NA	M	-O-antigen
k127_7361906_54_14	1207075.PputUW4_01371	4.6e-68	265.4	Gammaproteobacteria			2.4.1.337	ko:K19002	ko00561,ko01100,map00561,map01100		R10850	RC00005,RC00059	ko00000,ko00001,ko01000,ko01003		GT4		Bacteria	1NE5J@1224,1SPZY@1236,COG0438@1,COG0438@2	NA|NA|NA	M	Glycosyl transferases group 1
k127_7361906_54_15	911239.CF149_13742	3.7e-57	229.2	Gammaproteobacteria	wzxE			ko:K03328					ko00000	2.A.66.2			Bacteria	1MV5E@1224,1RP0A@1236,COG2244@1,COG2244@2	NA|NA|NA	U	Mediates the transbilayer movement of Und-PP-GlcNAc- ManNAcA-Fuc4NAc (lipid III) from the inner to the outer leaflet of the cytoplasmic membrane during the assembly of enterobacterial common antigen (ECA)
k127_7361906_54_16	1499967.BAYZ01000123_gene2519	4.9e-122	444.5	Bacteria	rffA		2.6.1.59	ko:K02805					ko00000,ko01000,ko01007				Bacteria	COG0399@1,COG0399@2	NA|NA|NA	E	UDP-4-amino-4-deoxy-L-arabinose aminotransferase
k127_7361906_54_17	1177181.T9A_01648	7.1e-108	397.1	Oceanospirillales	rfbA	GO:0000271,GO:0000287,GO:0003674,GO:0003824,GO:0005488,GO:0005575,GO:0005618,GO:0005623,GO:0005886,GO:0005975,GO:0005976,GO:0005996,GO:0006006,GO:0006139,GO:0006220,GO:0006725,GO:0006753,GO:0006793,GO:0006796,GO:0006807,GO:0008150,GO:0008152,GO:0008879,GO:0009058,GO:0009059,GO:0009117,GO:0009141,GO:0009147,GO:0009200,GO:0009211,GO:0009219,GO:0009225,GO:0009226,GO:0009262,GO:0009394,GO:0009987,GO:…	2.7.7.24	ko:K00973	ko00521,ko00523,ko00525,ko01130,map00521,map00523,map00525,map01130	M00793	R02328	RC00002	ko00000,ko00001,ko00002,ko01000			iNJ661.Rv0334	Bacteria	1MU0X@1224,1RMTR@1236,1XHHZ@135619,COG1209@1,COG1209@2	NA|NA|NA	M	Catalyzes the formation of dTDP-glucose, from dTTP and glucose 1-phosphate, as well as its pyrophosphorolysis
k127_7361906_54_18	768671.ThimaDRAFT_1493	7.6e-60	236.9	Chromatiales			2.3.1.209,2.6.1.59	ko:K02805,ko:K21379					ko00000,ko01000,ko01007				Bacteria	1RFAC@1224,1S4U0@1236,1WZAR@135613,COG0110@1,COG0110@2	NA|NA|NA	S	Bacterial transferase hexapeptide (six repeats)
k127_7361906_54_19	1038858.AXBA01000047_gene2501	7.1e-15	86.3	Alphaproteobacteria				ko:K02078					ko00000,ko00001				Bacteria	1N6W3@1224,2UJYG@28211,COG0236@1,COG0236@2	NA|NA|NA	IQ	Carrier of the growing fatty acid chain in fatty acid biosynthesis
k127_7361906_54_20	1038858.AXBA01000047_gene2500	1.2e-51	209.9	Xanthobacteraceae													Bacteria	1MXVZ@1224,2TSQ4@28211,3F26V@335928,COG1028@1,COG1028@2	NA|NA|NA	IQ	KR domain
k127_7361906_54_21	234267.Acid_1363	1.4e-83	317.0	Bacteria													Bacteria	COG0318@1,COG0318@2	NA|NA|NA	IQ	PFAM AMP-dependent synthetase and ligase
k127_7361906_54_22	1038858.AXBA01000047_gene2498	3.3e-107	395.2	Alphaproteobacteria	luxE												Bacteria	1NR5G@1224,2U3I5@28211,COG1541@1,COG1541@2	NA|NA|NA	H	Acyl-protein synthetase, LuxE
k127_7361906_54_23	234267.Acid_1365	4.5e-65	255.4	Bacteria	luxC												Bacteria	COG1012@1,COG1012@2	NA|NA|NA	C	belongs to the aldehyde dehydrogenase family
k127_7361906_54_25	1429916.X566_17540	1.6e-157	562.4	Bradyrhizobiaceae	wecB		5.1.3.14	ko:K01791	ko00520,ko01100,ko05111,map00520,map01100,map05111	M00362	R00420	RC00290	ko00000,ko00001,ko00002,ko01000,ko01005				Bacteria	1MWZN@1224,2TTU4@28211,3K66I@41294,COG0381@1,COG0381@2	NA|NA|NA	G	UDP-N-acetylglucosamine 2-epimerase
k127_7361906_54_26	685035.ADAE01000001_gene3090	1.4e-121	443.0	Sphingomonadales	capF		1.1.1.367	ko:K19068					ko00000,ko01000				Bacteria	1MXGB@1224,2KASD@204457,2TTC3@28211,COG0451@1,COG0451@2,COG1898@1,COG1898@2	NA|NA|NA	GM	NAD-dependent epimerase dehydratase
k127_7361906_54_27	1129374.AJE_02426	7.6e-130	470.3	Alteromonadaceae	capD		4.2.1.115,5.1.3.2	ko:K15894,ko:K17716	ko00052,ko00520,ko01100,map00052,map00520,map01100	M00362	R00291,R09697	RC00289,RC02609	ko00000,ko00001,ko00002,ko01000				Bacteria	1MWKY@1224,1RNQ2@1236,46620@72275,COG1086@1,COG1086@2	NA|NA|NA	M	nucleoside-diphosphate sugar epimerases
k127_7361906_54_28	1470591.BW41_01136	2.1e-205	722.2	Sphingomonadales	lpsB2	GO:0008150,GO:0043900,GO:0043902,GO:0048518,GO:0048522,GO:0050789,GO:0050794,GO:0065007,GO:1900190,GO:1900192	4.2.1.115	ko:K15894	ko00520,map00520		R09697	RC02609	ko00000,ko00001,ko01000				Bacteria	1MWKY@1224,2K0BA@204457,2TT4K@28211,COG1086@1,COG1086@2	NA|NA|NA	GM	Polysaccharide biosynthesis protein
k127_7361906_54_29	1090318.ATTI01000002_gene23	4e-86	325.5	Sphingomonadales													Bacteria	1N225@1224,2K33M@204457,2U6JI@28211,COG3307@1,COG3307@2	NA|NA|NA	M	O-Antigen ligase
k127_7361906_54_30	1550073.JROH01000076_gene2919	2.1e-71	275.4	Sphingomonadales	gumB			ko:K01991	ko02026,map02026				ko00000,ko00001,ko02000	1.B.18			Bacteria	1RE48@1224,2K5VV@204457,2U75D@28211,COG1596@1,COG1596@2	NA|NA|NA	M	Periplasmic protein involved in polysaccharide export
k127_7361906_54_31	1090318.ATTI01000002_gene25	4.2e-263	914.1	Sphingomonadales	ywqD		2.7.10.1	ko:K08252,ko:K13661,ko:K16554	ko05111,map05111				ko00000,ko00001,ko01000,ko02000	8.A.3.1			Bacteria	1MVI9@1224,2K00D@204457,2TT1Y@28211,COG0489@1,COG0489@2,COG3206@1,COG3206@2	NA|NA|NA	D	protein involved in exopolysaccharide biosynthesis
k127_7361906_54_32	1090318.ATTI01000002_gene26	1.2e-41	177.6	Sphingomonadales													Bacteria	1RFN9@1224,2K2Z8@204457,2VE56@28211,COG0457@1,COG0457@2	NA|NA|NA	S	Tetratricopeptide repeat
k127_7361906_54_33	1090318.ATTI01000002_gene32	8.4e-44	183.7	Alphaproteobacteria													Bacteria	1PAN5@1224,29AI8@1,2UWAG@28211,2ZXIA@2	NA|NA|NA
k127_7361906_54_34	1090318.ATTI01000002_gene33	5.4e-280	970.3	Sphingomonadales			3.4.24.40	ko:K01406	ko01503,map01503				ko00000,ko00001,ko01000,ko01002				Bacteria	1MU7T@1224,2KA9J@204457,2TRVY@28211,COG2931@1,COG2931@2	NA|NA|NA	Q	Haemolysin-type calcium-binding repeat (2 copies)
k127_7361906_54_35	1090318.ATTI01000002_gene35	3.9e-88	330.9	Sphingomonadales	rlpA	GO:0005575,GO:0005623,GO:0009279,GO:0016020,GO:0019867,GO:0030312,GO:0030313,GO:0031975,GO:0044462,GO:0044464,GO:0071944		ko:K03642					ko00000				Bacteria	1MZ8S@1224,2K48B@204457,2TUER@28211,COG0797@1,COG0797@2	NA|NA|NA	M	Lytic transglycosylase with a strong preference for naked glycan strands that lack stem peptides
k127_7361906_54_36	1090318.ATTI01000002_gene36	4.1e-143	514.2	Sphingomonadales			3.4.24.28	ko:K01173,ko:K01400	ko04210,map04210				ko00000,ko00001,ko01000,ko01002,ko03029				Bacteria	1QSGF@1224,2K6CE@204457,2TTI7@28211,COG1864@1,COG1864@2	NA|NA|NA	F	DNA/RNA non-specific endonuclease
k127_27902_55_2	1090319.KE386571_gene1709	1.3e-265	922.2	Sphingomonadales													Bacteria	1R42X@1224,2BWFC@1,2K0XT@204457,2U4BF@28211,33R2I@2	NA|NA|NA
k127_27902_55_3	1090319.KE386571_gene1708	8.3e-157	559.7	Sphingomonadales	xerD	GO:0000150,GO:0003674,GO:0003824,GO:0005575,GO:0005622,GO:0005623,GO:0006139,GO:0006259,GO:0006276,GO:0006310,GO:0006725,GO:0006807,GO:0008150,GO:0008152,GO:0008907,GO:0009009,GO:0009037,GO:0009314,GO:0009628,GO:0009987,GO:0015074,GO:0032991,GO:0034641,GO:0043170,GO:0044237,GO:0044238,GO:0044260,GO:0044424,GO:0044464,GO:0046483,GO:0048476,GO:0050896,GO:0071139,GO:0071704,GO:0090304,GO:0140097,GO:…		ko:K04763					ko00000,ko03036				Bacteria	1MVNF@1224,2K25K@204457,2TRAA@28211,COG4974@1,COG4974@2	NA|NA|NA	L	Belongs to the 'phage' integrase family
k127_27902_55_4	1090318.ATTI01000001_gene1264	8.1e-41	172.6	Sphingomonadales	accA		2.1.3.15,6.4.1.2	ko:K01962,ko:K01963	ko00061,ko00620,ko00640,ko00720,ko01100,ko01110,ko01120,ko01130,ko01200,ko01212,map00061,map00620,map00640,map00720,map01100,map01110,map01120,map01130,map01200,map01212	M00082,M00376	R00742,R04386	RC00040,RC00253,RC00367	ko00000,ko00001,ko00002,ko01000				Bacteria	1MURN@1224,2K0BW@204457,2TR6V@28211,COG0825@1,COG0825@2	NA|NA|NA	I	Component of the acetyl coenzyme A carboxylase (ACC) complex. First, biotin carboxylase catalyzes the carboxylation of biotin on its carrier protein (BCCP) and then the CO(2) group is transferred by the carboxyltransferase to acetyl-CoA to form malonyl-CoA
k127_7836280_56_1	1112216.JH594425_gene1759	7.6e-35	153.3	Sphingomonadales													Bacteria	1R87U@1224,2K3HI@204457,2U4JA@28211,COG4719@1,COG4719@2	NA|NA|NA	S	TIGRFAM conserved repeat domain
k127_7836280_56_2	1112216.JH594425_gene1758	0.0	1870.1	Sphingomonadales	MA20_21340		1.16.3.3	ko:K03296,ko:K22349					ko00000,ko01000	2.A.6.2			Bacteria	1QUNE@1224,2K38K@204457,2U26Y@28211,COG3485@1,COG3485@2	NA|NA|NA	Q	Domain of unknown function DUF11
k127_7836280_56_3	1090318.ATTI01000001_gene1109	4.5e-32	144.1	Sphingomonadales													Bacteria	1MZAS@1224,2K78Y@204457,2UBY6@28211,COG0745@1,COG0745@2	NA|NA|NA	T	cheY-homologous receiver domain
k127_7836280_56_4	1090318.ATTI01000001_gene1108	2e-206	725.7	Sphingomonadales													Bacteria	1R5EN@1224,2K2HU@204457,2U4EG@28211,COG5002@1,COG5002@2	NA|NA|NA	T	CHASE3 domain
k127_7836280_56_5	1090318.ATTI01000001_gene1107	2.2e-76	292.0	Sphingomonadales	tcsR	GO:0003674,GO:0003676,GO:0003677,GO:0005488,GO:0006355,GO:0008150,GO:0009889,GO:0010468,GO:0010556,GO:0019219,GO:0019222,GO:0031323,GO:0031326,GO:0050789,GO:0050794,GO:0051171,GO:0051252,GO:0060255,GO:0065007,GO:0080090,GO:0097159,GO:1901363,GO:1903506,GO:2000112,GO:2001141											Bacteria	1P4TD@1224,2K45U@204457,2U06A@28211,COG2197@1,COG2197@2	NA|NA|NA	T	Regulator
k127_7836280_56_6	1112216.JH594425_gene1762	4e-09	68.6	Sphingomonadales													Bacteria	1QZVD@1224,2K7G2@204457,2TYEP@28211,COG0745@1,COG0745@2	NA|NA|NA	KT	RESPONSE REGULATOR receiver
k127_7836280_56_7	1112216.JH594425_gene1971	7e-54	218.0	Sphingomonadales													Bacteria	1R59C@1224,2KEU2@204457,2TUS0@28211,COG1361@1,COG1361@2	NA|NA|NA	M	Conserved repeat domain
k127_7836280_56_8	1470591.BW41_02038	4.4e-101	374.4	Sphingomonadales	metQ			ko:K02073	ko02010,map02010	M00238			ko00000,ko00001,ko00002,ko02000	3.A.1.24			Bacteria	1MUVY@1224,2K2EF@204457,2TRCJ@28211,COG1464@1,COG1464@2	NA|NA|NA	P	NLPA lipoprotein
k127_7836280_56_9	1549858.MC45_16965	7.2e-73	280.4	Sphingomonadales	metI			ko:K02072	ko02010,map02010	M00238			ko00000,ko00001,ko00002,ko02000	3.A.1.24			Bacteria	1MW8E@1224,2K1IK@204457,2TU01@28211,COG2011@1,COG2011@2	NA|NA|NA	P	Binding-protein-dependent transport system inner membrane component
k127_7836280_56_10	1112216.JH594425_gene296	2.1e-81	308.9	Sphingomonadales	metN	GO:0003674,GO:0003824,GO:0005215,GO:0006810,GO:0008150,GO:0015399,GO:0015405,GO:0016462,GO:0016787,GO:0016817,GO:0016818,GO:0016887,GO:0017111,GO:0022804,GO:0022857,GO:0042623,GO:0042626,GO:0043492,GO:0051179,GO:0051234,GO:0055085		ko:K02071	ko02010,map02010	M00238			ko00000,ko00001,ko00002,ko02000	3.A.1.24			Bacteria	1QTTK@1224,2KCQ0@204457,2TQSF@28211,COG1135@1,COG1135@2	NA|NA|NA	P	Part of the ABC transporter complex MetNIQ involved in methionine import. Responsible for energy coupling to the transport system
k127_7836280_56_11	1090318.ATTI01000001_gene1400	4e-120	437.6	Sphingomonadales	sdh		1.1.1.276,1.1.1.313,1.1.1.381	ko:K05886,ko:K15373,ko:K16066	ko00240,ko00260,ko00430,ko01100,map00240,map00260,map00430,map01100		R02600,R09289,R10851,R10852	RC00087,RC00525,RC03288	ko00000,ko00001,ko01000				Bacteria	1MUF8@1224,2K1R4@204457,2TR5S@28211,COG4221@1,COG4221@2	NA|NA|NA	S	Belongs to the short-chain dehydrogenases reductases (SDR) family
k127_7836280_56_12	1090320.KB900605_gene2397	0.0	1271.5	Sphingomonadales													Bacteria	1QTXJ@1224,2K17T@204457,2TW5E@28211,COG4773@1,COG4773@2	NA|NA|NA	P	TonB-dependent Receptor Plug Domain
k127_2867227_57_1	1090319.KE386571_gene1275	2.5e-240	837.8	Sphingomonadales	murC		6.3.2.4,6.3.2.8	ko:K01921,ko:K01924	ko00471,ko00473,ko00550,ko01100,ko01502,map00471,map00473,map00550,map01100,map01502		R01150,R03193	RC00064,RC00141	ko00000,ko00001,ko01000,ko01011				Bacteria	1MVCG@1224,2K0S4@204457,2TTDN@28211,COG0773@1,COG0773@2	NA|NA|NA	M	UDP-N-acetylmuramate-alanine ligase
k127_2867227_57_2	1090319.KE386571_gene1274	1.2e-137	495.7	Sphingomonadales	MA20_24420			ko:K06889,ko:K07000					ko00000				Bacteria	1MX88@1224,2K1F6@204457,2TSRE@28211,COG1073@1,COG1073@2	NA|NA|NA	S	Alpha beta hydrolase
k127_2867227_57_3	1090319.KE386571_gene1273	1.8e-15	87.4	Sphingomonadales	gloA	GO:0003674,GO:0003824,GO:0004462,GO:0006518,GO:0006575,GO:0006749,GO:0006790,GO:0006807,GO:0008150,GO:0008152,GO:0009987,GO:0016829,GO:0016846,GO:0034641,GO:0043603,GO:0044237,GO:0051186,GO:0071704,GO:1901564	4.4.1.5	ko:K01759	ko00620,map00620		R02530	RC00004,RC00740	ko00000,ko00001,ko01000				Bacteria	1RCYX@1224,2K4E9@204457,2U7A8@28211,COG0346@1,COG0346@2	NA|NA|NA	E	COG0346 Lactoylglutathione lyase and related lyases
k127_3580088_58_1	1090319.KE386571_gene219	1.3e-102	379.0	Sphingomonadales	obg	GO:0000166,GO:0001882,GO:0001883,GO:0003674,GO:0003824,GO:0003924,GO:0005488,GO:0005525,GO:0005575,GO:0005622,GO:0005623,GO:0005737,GO:0005829,GO:0006996,GO:0007059,GO:0008150,GO:0009987,GO:0016043,GO:0016462,GO:0016787,GO:0016817,GO:0016818,GO:0017076,GO:0017111,GO:0019001,GO:0019003,GO:0022607,GO:0022611,GO:0022613,GO:0022618,GO:0032502,GO:0032549,GO:0032550,GO:0032553,GO:0032555,GO:0032561,GO:…		ko:K03979					ko00000,ko01000,ko03009				Bacteria	1MUGZ@1224,2K1GJ@204457,2TR5I@28211,COG0536@1,COG0536@2	NA|NA|NA	S	An essential GTPase which binds GTP, GDP and possibly (p)ppGpp with moderate affinity, with high nucleotide exchange rates and a fairly low GTP hydrolysis rate. Plays a role in control of the cell cycle, stress response, ribosome biogenesis and in those bacteria that undergo differentiation, in morphogenesis control
k127_3580088_58_2	1090319.KE386571_gene217	3.2e-98	364.4	Sphingomonadales													Bacteria	1RDIC@1224,2K49G@204457,2U5J7@28211,COG4636@1,COG4636@2	NA|NA|NA	S	Putative restriction endonuclease
k127_3580088_58_3	1090318.ATTI01000001_gene2777	3.1e-177	627.9	Sphingomonadales	proB	GO:0003674,GO:0003824,GO:0004349,GO:0004350,GO:0005575,GO:0005622,GO:0005623,GO:0005737,GO:0005829,GO:0006082,GO:0006520,GO:0006560,GO:0006561,GO:0006793,GO:0006796,GO:0006807,GO:0008150,GO:0008152,GO:0008652,GO:0009058,GO:0009064,GO:0009084,GO:0009987,GO:0016053,GO:0016301,GO:0016310,GO:0016491,GO:0016620,GO:0016740,GO:0016772,GO:0016774,GO:0016903,GO:0018130,GO:0019202,GO:0019752,GO:0040007,GO:…	2.7.2.11	ko:K00931	ko00330,ko00332,ko01100,ko01130,ko01230,map00330,map00332,map01100,map01130,map01230	M00015	R00239	RC00002,RC00043	ko00000,ko00001,ko00002,ko01000			iAF987.Gmet_3198	Bacteria	1MUBG@1224,2K0DF@204457,2TRKB@28211,COG0263@1,COG0263@2	NA|NA|NA	E	Catalyzes the transfer of a phosphate group to glutamate to form L-glutamate 5-phosphate
k127_3580088_58_4	1090319.KE386571_gene215	5.8e-142	510.4	Sphingomonadales			1.6.5.3,1.6.99.3	ko:K00329,ko:K00356	ko00190,map00190		R11945	RC00061	ko00000,ko00001,ko01000				Bacteria	1RCCP@1224,2K0TF@204457,2TU1D@28211,COG0702@1,COG0702@2	NA|NA|NA	GM	epimerase
k127_3580088_58_5	1090319.KE386571_gene214	4.8e-35	153.3	Sphingomonadales				ko:K02078					ko00000,ko00001				Bacteria	1NHQD@1224,2K5YB@204457,2UGSG@28211,COG0236@1,COG0236@2	NA|NA|NA	IQ	acyl carrier protein
k127_3580088_58_6	1090319.KE386571_gene213	2.5e-144	518.1	Sphingomonadales	bioF		2.3.1.29,2.3.1.47,2.3.1.50	ko:K00639,ko:K00652,ko:K00654	ko00260,ko00600,ko00780,ko01100,ko04071,ko04138,map00260,map00600,map00780,map01100,map04071,map04138	M00094,M00099,M00123,M00573,M00577	R00371,R01281,R03210,R10124	RC00004,RC00039,RC00394,RC02725,RC02849	ko00000,ko00001,ko00002,ko01000,ko01007				Bacteria	1MVVH@1224,2K0V8@204457,2TQYP@28211,COG0156@1,COG0156@2	NA|NA|NA	E	COG0156 7-keto-8-aminopelargonate synthetase and related enzymes
k127_3105950_59_1	1470591.BW41_02102	1.2e-61	242.3	Sphingomonadales	nusG	GO:0005575,GO:0005618,GO:0005622,GO:0005623,GO:0005737,GO:0005829,GO:0005886,GO:0006139,GO:0006351,GO:0006353,GO:0006355,GO:0006725,GO:0006807,GO:0008150,GO:0008152,GO:0009058,GO:0009059,GO:0009889,GO:0009987,GO:0010467,GO:0010468,GO:0010556,GO:0016020,GO:0016070,GO:0018130,GO:0019219,GO:0019222,GO:0019438,GO:0030312,GO:0031323,GO:0031326,GO:0031554,GO:0031564,GO:0032774,GO:0034641,GO:0034645,GO:…		ko:K02601					ko00000,ko03009,ko03021				Bacteria	1MU14@1224,2K0IB@204457,2TRID@28211,COG0250@1,COG0250@2	NA|NA|NA	K	Participates in transcription elongation, termination and antitermination
k127_3105950_59_2	1090319.KE386571_gene2201	1.2e-150	539.3	Sphingomonadales													Bacteria	1N6FY@1224,2K6FI@204457,2UEU0@28211,COG2207@1,COG2207@2	NA|NA|NA	K	Helix-turn-helix domain
k127_3105950_59_3	1090319.KE386571_gene2202	1.3e-63	248.8	Sphingomonadales	rplK	GO:0000027,GO:0003674,GO:0003676,GO:0003723,GO:0003735,GO:0005198,GO:0005488,GO:0005575,GO:0005618,GO:0005622,GO:0005623,GO:0005737,GO:0005829,GO:0005840,GO:0006412,GO:0006415,GO:0006518,GO:0006807,GO:0006950,GO:0006996,GO:0007154,GO:0008150,GO:0008152,GO:0009058,GO:0009059,GO:0009267,GO:0009605,GO:0009987,GO:0009991,GO:0010467,GO:0015934,GO:0015968,GO:0016043,GO:0019538,GO:0019843,GO:0022411,GO:…		ko:K02867	ko03010,map03010	M00178,M00179			br01610,ko00000,ko00001,ko00002,ko03011				Bacteria	1RA2M@1224,2K3Z9@204457,2U760@28211,COG0080@1,COG0080@2	NA|NA|NA	J	Forms part of the ribosomal stalk which helps the ribosome interact with GTP-bound translation factors
k127_4290719_60_1	1090319.KE386571_gene1863	4.3e-201	707.2	Sphingomonadales													Bacteria	1MX1T@1224,2K86B@204457,2U4RR@28211,COG5542@1,COG5542@2	NA|NA|NA	S	integral membrane protein
k127_4290719_60_2	1090319.KE386571_gene1864	9.2e-56	222.6	Sphingomonadales													Bacteria	1MZDW@1224,2CGGQ@1,2K5GK@204457,2UD1K@28211,32S3Z@2	NA|NA|NA	L	Protein of unknown function (DUF3140)
k127_4290719_60_3	1090319.KE386571_gene1865	3.5e-147	527.7	Sphingomonadales													Bacteria	1MW16@1224,2JZV3@204457,2TRIG@28211,COG0583@1,COG0583@2	NA|NA|NA	K	Transcriptional regulator
k127_4290719_60_4	1090319.KE386571_gene1866	1.1e-135	489.2	Sphingomonadales	yhhW			ko:K06911					ko00000				Bacteria	1MVSW@1224,2K0PN@204457,2TSR6@28211,COG1741@1,COG1741@2	NA|NA|NA	S	Belongs to the pirin family
k127_4290719_60_5	1090319.KE386571_gene1867	1.1e-104	386.0	Sphingomonadales	wrbA	GO:0003674,GO:0003824,GO:0008150,GO:0008152,GO:0016491,GO:0055114	1.6.5.2	ko:K03809	ko00130,ko01110,map00130,map01110		R02964,R03643,R03816	RC00819	ko00000,ko00001,ko01000				Bacteria	1MW7N@1224,2K1XE@204457,2TR4Z@28211,COG0655@1,COG0655@2	NA|NA|NA	S	Belongs to the WrbA family
k127_4290719_60_6	1090319.KE386571_gene1868	2.1e-117	428.7	Sphingomonadales	yodJ		3.4.13.22,3.4.16.4,3.4.17.14	ko:K01286,ko:K07260,ko:K18866	ko00550,ko01100,ko01502,ko02020,map00550,map01100,map01502,map02020	M00651,M00652			ko00000,ko00001,ko00002,ko01000,ko01002,ko01011,ko01504				Bacteria	1N1CQ@1224,2K344@204457,2U7GA@28211,COG1876@1,COG1876@2	NA|NA|NA	M	D-alanyl-D-alanine carboxypeptidase
k127_4290719_60_7	1090319.KE386571_gene1869	1.6e-103	382.1	Sphingomonadales	MA20_43745		2.1.1.191,5.4.99.23,5.4.99.28,5.4.99.29	ko:K06177,ko:K06180,ko:K06969					ko00000,ko01000,ko03009,ko03016				Bacteria	1MVJ5@1224,2K0XZ@204457,2TSCG@28211,COG0564@1,COG0564@2	NA|NA|NA	J	Pseudouridine synthase
k127_4290719_60_9	1090319.KE386571_gene1871	2.3e-64	251.5	Sphingomonadales	yaeJ	GO:0003674,GO:0003676,GO:0003723,GO:0003747,GO:0003824,GO:0004045,GO:0005488,GO:0006412,GO:0006414,GO:0006415,GO:0006417,GO:0006518,GO:0006807,GO:0008079,GO:0008135,GO:0008150,GO:0008152,GO:0009058,GO:0009059,GO:0009889,GO:0009987,GO:0010467,GO:0010468,GO:0010556,GO:0010608,GO:0016043,GO:0016150,GO:0016787,GO:0016788,GO:0019222,GO:0019538,GO:0022411,GO:0031323,GO:0031326,GO:0032268,GO:0032984,GO:…		ko:K15034					ko00000,ko03012				Bacteria	1RH75@1224,2K5BU@204457,2U9M7@28211,COG1186@1,COG1186@2	NA|NA|NA	J	chain release factor
k127_4290719_60_10	1090318.ATTI01000001_gene2424	1.2e-180	639.4	Sphingomonadales													Bacteria	1R18V@1224,2DKYJ@1,2KC85@204457,2UE8N@28211,30WNV@2	NA|NA|NA	S	Domain of unknown function (DUF1996)
k127_4290719_60_11	1090318.ATTI01000001_gene2425	2.5e-75	288.1	Sphingomonadales	msrC		1.8.4.14	ko:K08968	ko00270,map00270		R02025	RC00639	ko00000,ko00001,ko01000				Bacteria	1RDBM@1224,2K4NG@204457,2U595@28211,COG1956@1,COG1956@2	NA|NA|NA	T	GAF domain-containing protein
k127_4290719_60_12	1090319.KE386571_gene1874	2.7e-233	814.3	Sphingomonadales													Bacteria	1MWBX@1224,2JZWX@204457,2U2RE@28211,COG2234@1,COG2234@2	NA|NA|NA	S	Peptidase, M28
k127_4290719_60_13	1090319.KE386571_gene1875	4.4e-74	283.9	Sphingomonadales	uspA												Bacteria	1R9XB@1224,2K49I@204457,2U59E@28211,COG0589@1,COG0589@2	NA|NA|NA	T	Universal stress protein
k127_269209_61_1	1090319.KE386571_gene2199	1.5e-23	114.8	Sphingomonadales	secE	GO:0002790,GO:0003674,GO:0005215,GO:0005575,GO:0005623,GO:0005886,GO:0005887,GO:0006605,GO:0006612,GO:0006613,GO:0006614,GO:0006616,GO:0006810,GO:0006886,GO:0008104,GO:0008150,GO:0008320,GO:0008565,GO:0009306,GO:0009987,GO:0015031,GO:0015833,GO:0016020,GO:0016021,GO:0016043,GO:0022857,GO:0022884,GO:0031224,GO:0031226,GO:0031522,GO:0032940,GO:0032978,GO:0032991,GO:0033036,GO:0033365,GO:0034613,GO:…		ko:K03073	ko02024,ko03060,ko03070,map02024,map03060,map03070	M00335			ko00000,ko00001,ko00002,ko02044	3.A.5.1,3.A.5.2			Bacteria	1N75P@1224,2K6WV@204457,2UF51@28211,COG0690@1,COG0690@2	NA|NA|NA	U	Essential subunit of the Sec protein translocation channel SecYEG. Clamps together the 2 halves of SecY. May contact the channel plug during translocation
k127_269209_61_2	629773.AORY01000012_gene1126	1.8e-10	71.6	Sphingomonadales													Bacteria	1P7DS@1224,2AMAV@1,2K6ZX@204457,2UXMX@28211,31C5Y@2	NA|NA|NA
k127_269209_61_3	1090319.KE386571_gene2197	0.0	1315.4	Sphingomonadales													Bacteria	1MU2C@1224,2K07A@204457,2TQS3@28211,COG5001@1,COG5001@2	NA|NA|NA	T	signal transduction protein containing a membrane domain, an EAL and a GGDEF domain
k127_269209_61_4	1090319.KE386571_gene2196	0.0	1150.6	Sphingomonadales	JD73_00810			ko:K00666					ko00000,ko01000,ko01004				Bacteria	1MU6G@1224,2K0HU@204457,2TW3C@28211,COG0318@1,COG0318@2	NA|NA|NA	IQ	COG0318 Acyl-CoA synthetases (AMP-forming) AMP-acid ligases II
k127_269209_61_5	1090319.KE386571_gene2195	7.9e-81	306.6	Sphingomonadales	recX			ko:K03565					ko00000,ko03400				Bacteria	1N2EE@1224,2K59F@204457,2U96W@28211,COG2137@1,COG2137@2	NA|NA|NA	S	Regulatory protein RecX
k127_269209_61_6	1090319.KE386571_gene2194	2.4e-99	368.2	Sphingomonadales	cspB			ko:K03704					ko00000,ko03000				Bacteria	1RAUE@1224,2K4T8@204457,2U0S7@28211,COG1278@1,COG1278@2	NA|NA|NA	K	Cold shock protein domain
k127_269209_61_7	1090319.KE386571_gene2193	4.7e-72	276.9	Sphingomonadales	MA20_29090		1.6.99.3	ko:K00356	ko00190,map00190				ko00000,ko00001,ko01000				Bacteria	1RHS3@1224,2K5FH@204457,2U95G@28211,COG3761@1,COG3761@2	NA|NA|NA	C	NADH ubiquinone oxidoreductase 17.2 kD subunit
k127_269209_61_8	1090319.KE386571_gene2192	1.3e-69	269.6	Sphingomonadales				ko:K07465					ko00000				Bacteria	1MYCS@1224,2K5HJ@204457,2VDKV@28211,COG4765@1,COG4765@2	NA|NA|NA	S	protein conserved in bacteria
k127_269209_61_9	1090319.KE386571_gene2191	4.5e-100	370.9	Sphingomonadales	aat	GO:0003674,GO:0003824,GO:0005575,GO:0005622,GO:0005623,GO:0005737,GO:0008914,GO:0016740,GO:0016746,GO:0016755,GO:0044424,GO:0044464,GO:0140096	2.3.2.6	ko:K00684			R03813,R11443,R11444	RC00055,RC00064	ko00000,ko01000				Bacteria	1R9W8@1224,2K180@204457,2U59K@28211,COG2360@1,COG2360@2	NA|NA|NA	O	Functions in the N-end rule pathway of protein degradation where it conjugates Leu, Phe and, less efficiently, Met from aminoacyl-tRNAs to the N-termini of proteins containing an N-terminal arginine or lysine
k127_269209_61_10	1090319.KE386571_gene2190	1.3e-120	439.1	Sphingomonadales	soj			ko:K03496					ko00000,ko03036,ko04812				Bacteria	1R62T@1224,2JZW4@204457,2TUDH@28211,COG1192@1,COG1192@2	NA|NA|NA	D	Chromosome partitioning
k127_269209_61_11	1090319.KE386571_gene2189	2.8e-61	241.1	Sphingomonadales													Bacteria	1NYMF@1224,2AKTW@1,2K5IB@204457,2UTU9@28211,31BKY@2	NA|NA|NA
k127_5710707_62_1	1090319.KE386571_gene258	1.6e-25	121.3	Sphingomonadales													Bacteria	1RHHI@1224,2K68A@204457,2UA8M@28211,COG4420@1,COG4420@2	NA|NA|NA	S	Protein of unknown function (DUF1003)
k127_5710707_62_2	1090319.KE386571_gene257	4.5e-182	643.7	Sphingomonadales													Bacteria	1Q4V9@1224,2K2AH@204457,2TRNF@28211,COG0451@1,COG0451@2	NA|NA|NA	GM	ADP-glyceromanno-heptose 6-epimerase activity
k127_5710707_62_3	1090319.KE386571_gene256	3.9e-153	547.4	Sphingomonadales				ko:K15257					ko00000,ko01000,ko03016				Bacteria	1NN3B@1224,2K10S@204457,2TSKA@28211,COG2227@1,COG2227@2	NA|NA|NA	H	Protein of unknown function (DUF1698)
k127_5710707_62_4	1090319.KE386571_gene255	6.1e-160	570.1	Sphingomonadales													Bacteria	1QUID@1224,2K153@204457,2TW45@28211,COG0859@1,COG0859@2	NA|NA|NA	M	COG0457 FOG TPR repeat
k127_5710707_62_5	1090319.KE386571_gene254	2.4e-55	221.5	Sphingomonadales	rfaQ			ko:K02843	ko00540,ko01100,map00540,map01100	M00080			ko00000,ko00001,ko00002,ko01000,ko01003,ko01005		GT9		Bacteria	1MZGQ@1224,2K5YS@204457,2UC9D@28211,COG0859@1,COG0859@2	NA|NA|NA	M	PFAM glycosyl transferase family 9
k127_6183810_63_1	1090319.KE386571_gene2995	0.0	1392.5	Sphingomonadales	pepN	GO:0003674,GO:0003824,GO:0004177,GO:0005488,GO:0005515,GO:0005575,GO:0005622,GO:0005623,GO:0005737,GO:0005886,GO:0006508,GO:0006518,GO:0006807,GO:0008150,GO:0008152,GO:0008233,GO:0008235,GO:0008237,GO:0008238,GO:0008270,GO:0009056,GO:0009987,GO:0016020,GO:0016787,GO:0019538,GO:0033218,GO:0034641,GO:0042277,GO:0042802,GO:0043167,GO:0043169,GO:0043170,GO:0043171,GO:0043603,GO:0044237,GO:0044238,GO:…	3.4.11.2	ko:K01256	ko00480,ko01100,map00480,map01100		R00899,R04951	RC00096,RC00141	ko00000,ko00001,ko01000,ko01002			iECIAI1_1343.ECIAI1_0973,iECO103_1326.ECO103_0977,iECP_1309.ECP_0944,iECSE_1348.ECSE_0993,iECW_1372.ECW_m1042,iEKO11_1354.EKO11_2898,iWFL_1372.ECW_m1042	Bacteria	1MUCI@1224,2K072@204457,2TRUM@28211,COG0308@1,COG0308@2	NA|NA|NA	E	aminopeptidase N
k127_4293308_64_1	1090318.ATTI01000001_gene2560	3.9e-145	520.8	Sphingomonadales	clpX	GO:0000166,GO:0000502,GO:0002020,GO:0003674,GO:0003824,GO:0004176,GO:0005488,GO:0005515,GO:0005524,GO:0005575,GO:0005618,GO:0005622,GO:0005623,GO:0005737,GO:0005829,GO:0006508,GO:0006807,GO:0008144,GO:0008150,GO:0008152,GO:0008233,GO:0009056,GO:0009057,GO:0009376,GO:0009987,GO:0016462,GO:0016787,GO:0016817,GO:0016818,GO:0016887,GO:0017076,GO:0017111,GO:0019538,GO:0019899,GO:0019904,GO:0030163,GO:…		ko:K03544	ko04112,map04112				ko00000,ko00001,ko03110				Bacteria	1MVQK@1224,2JZWY@204457,2TS3R@28211,COG1219@1,COG1219@2	NA|NA|NA	O	ATP-dependent specificity component of the Clp protease. It directs the protease to specific substrates. Can perform chaperone functions in the absence of ClpP
k127_4293308_64_2	1090319.KE386571_gene445	4.5e-176	624.0	Sphingomonadales	chaA			ko:K07300					ko00000,ko02000	2.A.19		iNJ661.Rv1607	Bacteria	1MWD8@1224,2K04Y@204457,2TS6S@28211,COG0387@1,COG0387@2	NA|NA|NA	P	Sodium/calcium exchanger protein
k127_4293308_64_3	1090319.KE386571_gene446	1.2e-25	122.1	Sphingomonadales													Bacteria	1Q827@1224,2AM8X@1,2K75X@204457,2VE7T@28211,31C3S@2	NA|NA|NA
k127_4293308_64_4	1090319.KE386571_gene447	0.0	1095.5	Sphingomonadales			3.4.11.2	ko:K01256	ko00480,ko01100,map00480,map01100		R00899,R04951	RC00096,RC00141	ko00000,ko00001,ko01000,ko01002				Bacteria	1MUCI@1224,2JZXB@204457,2U4MG@28211,COG0308@1,COG0308@2	NA|NA|NA	E	Peptidase family M1 domain
k127_4293308_64_5	1379701.JPJC01000012_gene141	7.4e-120	436.8	Sphingomonadales	lon	GO:0000166,GO:0003674,GO:0003676,GO:0003677,GO:0003824,GO:0004175,GO:0004176,GO:0004252,GO:0005488,GO:0005524,GO:0005575,GO:0005622,GO:0005623,GO:0005737,GO:0005829,GO:0006508,GO:0006515,GO:0006807,GO:0006950,GO:0008144,GO:0008150,GO:0008152,GO:0008233,GO:0008236,GO:0009056,GO:0009057,GO:0009266,GO:0009314,GO:0009408,GO:0009628,GO:0009987,GO:0010165,GO:0010212,GO:0016462,GO:0016787,GO:0016817,GO:…	3.4.21.53	ko:K01338	ko04112,map04112				ko00000,ko00001,ko01000,ko01002				Bacteria	1MUV2@1224,2K15B@204457,2TR4E@28211,COG0466@1,COG0466@2	NA|NA|NA	O	ATP-dependent serine protease that mediates the selective degradation of mutant and abnormal proteins as well as certain short-lived regulatory proteins. Required for cellular homeostasis and for survival from DNA damage and developmental changes induced by stress. Degrades polypeptides processively to yield small peptide fragments that are 5 to 10 amino acids long. Binds to DNA in a double-stran…
k127_272262_65_1	1331060.RLDS_10850	6e-13	80.5	Sphingomonadales													Bacteria	1Q4C5@1224,2BUHC@1,2K7SJ@204457,2V6G7@28211,32PTF@2	NA|NA|NA	S	Protein of unknown function (DUF3168)
k127_272262_65_2	1112212.JH584235_gene743	5e-17	94.7	Sphingomonadales													Bacteria	1QC4J@1224,2APPF@1,2K7TB@204457,2VEG2@28211,31ET3@2	NA|NA|NA
k127_272262_65_3	1112212.JH584235_gene744	4.6e-15	87.4	Sphingomonadales													Bacteria	1R3AP@1224,2BT2Q@1,2K869@204457,2TZZW@28211,32N76@2	NA|NA|NA	S	Phage head-tail joining protein
k127_272262_65_4	348824.LPU83_1517	7.9e-20	104.0	Rhizobiaceae													Bacteria	1Q7B3@1224,2AJ3J@1,2VDFQ@28211,319MZ@2,4BHE6@82115	NA|NA|NA
k127_272262_65_6	311402.Avi_1970	1.8e-95	356.3	Rhizobiaceae													Bacteria	1R76W@1224,2TTD3@28211,4BN89@82115,COG4653@1,COG4653@2	NA|NA|NA	S	Phage capsid family
k127_1455578_66_1	1090319.KE386571_gene2969	3.1e-165	588.2	Sphingomonadales													Bacteria	1MXN7@1224,2KEPQ@204457,2TR83@28211,COG3391@1,COG3391@2	NA|NA|NA	S	Gene transfer agent
k127_1455578_66_2	1090319.KE386571_gene2968	3.3e-49	201.1	Sphingomonadales													Bacteria	1N7MP@1224,2K703@204457,2UF6Y@28211,COG0791@1,COG0791@2	NA|NA|NA	M	NLP P60 protein
k127_1455578_66_3	1090319.KE386571_gene2967	6.3e-124	450.3	Sphingomonadales													Bacteria	1MXK2@1224,2JZW7@204457,2TTWS@28211,COG5449@1,COG5449@2	NA|NA|NA	S	Phage conserved hypothetical protein BR0599
k127_1455578_66_4	1090319.KE386571_gene2966	0.0	1309.7	Sphingomonadales													Bacteria	1MXM8@1224,2K26Z@204457,2TTJ3@28211,COG5448@1,COG5448@2	NA|NA|NA	S	Conserved hypothetical protein 2217 (DUF2460)
k127_1455578_66_5	1090319.KE386571_gene2965	9.3e-74	283.1	Sphingomonadales													Bacteria	1NGM3@1224,2DSHN@1,2K4KJ@204457,2UK0H@28211,33G5Q@2	NA|NA|NA
k127_1455578_66_6	1090319.KE386571_gene2964	2.6e-24	117.5	Sphingomonadales													Bacteria	1NHWK@1224,2BPAN@1,2K7XV@204457,2UK0Q@28211,32I2J@2	NA|NA|NA	S	Phage tail assembly chaperone protein, TAC
k127_1455578_66_7	1090318.ATTI01000001_gene389	1.1e-36	159.1	Sphingomonadales													Bacteria	1NKSX@1224,28QDA@1,2K5YW@204457,2UD1V@28211,2ZCVQ@2	NA|NA|NA	S	Phage tail tube protein, GTA-gp10
k127_1455578_66_8	1090319.KE386571_gene2961	2.9e-64	251.1	Sphingomonadales													Bacteria	1RH1Z@1224,2K4Q2@204457,2U9I4@28211,COG5437@1,COG5437@2	NA|NA|NA	S	tail protein
k127_1455578_66_9	1090318.ATTI01000001_gene387	4.7e-45	187.2	Sphingomonadales													Bacteria	1NCSQ@1224,2ACHN@1,2K6MX@204457,2UHQJ@28211,3123N@2	NA|NA|NA	S	Protein of unknown function (DUF3168)
k127_1455578_66_11	1090319.KE386571_gene2958	1.6e-80	305.4	Sphingomonadales													Bacteria	1N3AX@1224,28HR5@1,2K5AJ@204457,2UE4R@28211,2Z7YN@2	NA|NA|NA
k127_1455578_66_12	1090319.KE386571_gene2957	5.1e-179	633.6	Sphingomonadales	gp36												Bacteria	1MWU1@1224,2K0P2@204457,2TSSY@28211,COG4653@1,COG4653@2	NA|NA|NA	S	phage phi-C31 gp36 major capsid-like protein
k127_1455578_66_13	1090319.KE386571_gene2956	2.2e-47	194.9	Sphingomonadales	gp35			ko:K06904					ko00000				Bacteria	1N2D8@1224,2K6IB@204457,2UD3U@28211,COG3740@1,COG3740@2	NA|NA|NA	S	Phage head maturation protease
k127_1455578_66_14	1090319.KE386571_gene2955	7.2e-21	106.7	Sphingomonadales													Bacteria	1N4M2@1224,29ENN@1,2K6YR@204457,2UD17@28211,301KJ@2	NA|NA|NA
k127_1455578_66_15	1090319.KE386571_gene2954	1.9e-195	688.3	Sphingomonadales													Bacteria	1MUP5@1224,2JZVE@204457,2TT33@28211,COG4695@1,COG4695@2	NA|NA|NA	S	portal protein
k127_1455578_66_16	1090319.KE386571_gene2953	9.5e-226	789.3	Sphingomonadales													Bacteria	1MW8S@1224,2K2BG@204457,2TREI@28211,COG5323@1,COG5323@2	NA|NA|NA	S	Terminase RNaseH-like domain
k127_1455578_66_18	1030157.AFMP01000059_gene2807	7.5e-07	60.8	Bacteria													Bacteria	COG2931@1,COG2931@2	NA|NA|NA	Q	calcium- and calmodulin-responsive adenylate cyclase activity
k127_1455578_66_19	1090319.KE386571_gene2950	1.3e-201	709.1	Sphingomonadales	rhlE		3.6.4.13	ko:K11927	ko03018,map03018				ko00000,ko00001,ko01000,ko03019				Bacteria	1MU49@1224,2K0CY@204457,2TR6Q@28211,COG0513@1,COG0513@2	NA|NA|NA	L	Belongs to the DEAD box helicase family
k127_1455578_66_20	1090319.KE386571_gene2949	1.7e-76	292.0	Sphingomonadales													Bacteria	1N008@1224,2AM8F@1,2K748@204457,2UCNF@28211,31C39@2	NA|NA|NA
k127_1455578_66_21	1090319.KE386571_gene2948	1.8e-180	638.6	Sphingomonadales													Bacteria	1MU6Y@1224,2K0VP@204457,2TRYI@28211,COG0277@1,COG0277@2	NA|NA|NA	C	FAD linked
k127_1455594_67_1	1090319.KE386571_gene197	6.1e-138	496.9	Sphingomonadales	phyR			ko:K03088					ko00000,ko03021				Bacteria	1MX3Y@1224,2K0S1@204457,2TT2R@28211,COG0784@1,COG0784@2,COG1595@1,COG1595@2	NA|NA|NA	T	In Caulobacter crescentus, CC3477 is differentially expressed in minimal salts media with glucose as compared to complex media
k127_1455594_67_2	1090318.ATTI01000001_gene2794	2.1e-11	73.9	Sphingomonadales													Bacteria	1QC0Q@1224,2APKU@1,2K7SA@204457,2VEFJ@28211,31EQ3@2	NA|NA|NA
k127_1455594_67_3	1090319.KE386571_gene199	1.7e-123	448.7	Sphingomonadales				ko:K03088					ko00000,ko03021				Bacteria	1MZMC@1224,2K0TM@204457,2TUUZ@28211,COG1595@1,COG1595@2	NA|NA|NA	K	Belongs to the sigma-70 factor family. ECF subfamily
k127_1455594_67_5	1090319.KE386571_gene201	0.0	1547.7	Sphingomonadales	glnE	GO:0000166,GO:0000287,GO:0000820,GO:0003674,GO:0003824,GO:0005488,GO:0005524,GO:0005575,GO:0005622,GO:0005623,GO:0005737,GO:0005829,GO:0006082,GO:0006520,GO:0006521,GO:0006541,GO:0006542,GO:0006807,GO:0008144,GO:0008150,GO:0008152,GO:0008652,GO:0008882,GO:0009058,GO:0009064,GO:0009084,GO:0009987,GO:0010565,GO:0016053,GO:0016740,GO:0016772,GO:0016779,GO:0017076,GO:0019222,GO:0019752,GO:0030554,GO:…	2.7.7.42,2.7.7.89	ko:K00982					ko00000,ko01000				Bacteria	1MU4I@1224,2K1YP@204457,2TRY7@28211,COG1391@1,COG1391@2	NA|NA|NA	H	Involved in the regulation of glutamine synthetase GlnA, a key enzyme in the process to assimilate ammonia. When cellular nitrogen levels are high, the C-terminal adenylyl transferase (AT) inactivates GlnA by covalent transfer of an adenylyl group from ATP to specific tyrosine residue of GlnA, thus reducing its activity. Conversely, when nitrogen levels are low, the N-terminal adenylyl removase (…
k127_1455594_67_6	1090319.KE386571_gene202	2e-71	275.0	Sphingomonadales	bcp		1.11.1.15,2.7.7.42,2.7.7.89	ko:K00982,ko:K03564					ko00000,ko01000				Bacteria	1RD4R@1224,2K4IB@204457,2U6Z9@28211,COG1225@1,COG1225@2	NA|NA|NA	O	Alkyl hydroperoxide reductase
k127_1455594_67_7	1090318.ATTI01000001_gene2790	1.9e-182	645.2	Sphingomonadales													Bacteria	1MVTF@1224,2K148@204457,2TQZE@28211,COG0739@1,COG0739@2	NA|NA|NA	M	COG0739 Membrane proteins related to metalloendopeptidases
k127_1455594_67_8	1090319.KE386571_gene204	1.9e-53	214.9	Sphingomonadales	erpA			ko:K07400,ko:K13628,ko:K15724					ko00000,ko03016				Bacteria	1RHCW@1224,2K54P@204457,2UBR8@28211,COG0316@1,COG0316@2	NA|NA|NA	S	Belongs to the HesB IscA family
k127_1455594_67_9	1090319.KE386571_gene205	7.6e-143	513.1	Sphingomonadales	xthA		3.1.11.2	ko:K01142	ko03410,map03410				ko00000,ko00001,ko01000,ko03400				Bacteria	1MVII@1224,2K0HF@204457,2TR5J@28211,COG0708@1,COG0708@2	NA|NA|NA	L	exodeoxyribonuclease III
k127_1455594_67_10	1090319.KE386571_gene206	1.3e-124	452.6	Sphingomonadales													Bacteria	1NTYT@1224,2DBBT@1,2K43U@204457,2UQBW@28211,2Z8AC@2	NA|NA|NA	S	Putative MetA-pathway of phenol degradation
k127_1455594_67_12	1090319.KE386571_gene208	9.2e-217	759.2	Sphingomonadales	yghO	GO:0003674,GO:0003676,GO:0003677,GO:0005488,GO:0006139,GO:0006351,GO:0006355,GO:0006725,GO:0006807,GO:0008150,GO:0008152,GO:0009058,GO:0009059,GO:0009889,GO:0009987,GO:0010467,GO:0010468,GO:0010556,GO:0016070,GO:0018130,GO:0019219,GO:0019222,GO:0019438,GO:0031323,GO:0031326,GO:0032774,GO:0034641,GO:0034645,GO:0034654,GO:0043170,GO:0044237,GO:0044238,GO:0044249,GO:0044260,GO:0044271,GO:0046483,GO:…											Bacteria	1PMA3@1224,2K0BS@204457,2TUU2@28211,COG0454@1,COG0456@2	NA|NA|NA	K	acetyltransferase
k127_1455594_67_13	1090319.KE386571_gene209	1.1e-184	652.5	Sphingomonadales			1.14.19.23,1.14.19.45	ko:K10255	ko02020,map02020				ko00000,ko00001,ko01000,ko01004				Bacteria	1MVY5@1224,2K0CR@204457,2U156@28211,COG3239@1,COG3239@2	NA|NA|NA	I	Fatty acid desaturase
k127_1455594_67_14	1090319.KE386571_gene210	1.8e-190	671.8	Sphingomonadales	lptG			ko:K11720	ko02010,map02010	M00320			ko00000,ko00001,ko00002,ko02000	1.B.42.1			Bacteria	1MVW3@1224,2K1ZM@204457,2TR76@28211,COG0795@1,COG0795@2	NA|NA|NA	S	YjgP YjgQ family
k127_1455594_67_15	1090319.KE386571_gene211	9.5e-189	666.0	Sphingomonadales	lptF			ko:K07091,ko:K11720	ko02010,map02010	M00320			ko00000,ko00001,ko00002,ko02000	1.B.42.1			Bacteria	1MUF2@1224,2K07C@204457,2U55Q@28211,COG0795@1,COG0795@2	NA|NA|NA	S	YjgP YjgQ family
k127_747492_68_3	1090319.KE386571_gene1377	4.1e-184	650.6	Sphingomonadales	ruvB		3.6.4.12	ko:K03551,ko:K07126	ko03440,map03440				ko00000,ko00001,ko01000,ko03400				Bacteria	1MU38@1224,2K0Y3@204457,2TQNG@28211,COG2255@1,COG2255@2	NA|NA|NA	L	The RuvA-RuvB complex in the presence of ATP renatures cruciform structure in supercoiled DNA with palindromic sequence, indicating that it may promote strand exchange reactions in homologous recombination. RuvAB is a helicase that mediates the Holliday junction migration by localized denaturation and reannealing
k127_747492_68_5	1090319.KE386571_gene1379	4.2e-119	434.1	Sphingomonadales													Bacteria	1RAZF@1224,2B5IK@1,2K43H@204457,2U6F0@28211,31YDD@2	NA|NA|NA
k127_747492_68_6	1090319.KE386571_gene1380	1.5e-32	144.8	Sphingomonadales	ispH		1.17.7.4,2.7.4.25	ko:K00945,ko:K02945,ko:K03527	ko00240,ko00900,ko01100,ko01110,ko01130,ko03010,map00240,map00900,map01100,map01110,map01130,map03010	M00052,M00096,M00178	R00158,R00512,R01665,R05884,R08210	RC00002,RC01137,RC01487	br01610,ko00000,ko00001,ko00002,ko01000,ko03011			iIT341.HP0400,iLJ478.TM1444	Bacteria	1MU7G@1224,2K1ES@204457,2TRNR@28211,COG0761@1,COG0761@2	NA|NA|NA	IM	Catalyzes the conversion of 1-hydroxy-2-methyl-2-(E)- butenyl 4-diphosphate (HMBPP) into a mixture of isopentenyl diphosphate (IPP) and dimethylallyl diphosphate (DMAPP). Acts in the terminal step of the DOXP MEP pathway for isoprenoid precursor biosynthesis
k127_6187815_69_1	1090319.KE386571_gene2872	1.6e-67	261.9	Sphingomonadales	flgC			ko:K02388	ko02040,map02040				ko00000,ko00001,ko02035				Bacteria	1RHI3@1224,2K5CH@204457,2U94I@28211,COG1558@1,COG1558@2	NA|NA|NA	N	Belongs to the flagella basal body rod proteins family
k127_6187815_69_2	1090319.KE386571_gene2873	5.5e-56	223.4	Sphingomonadales	flgB			ko:K02387	ko02040,map02040				ko00000,ko00001,ko02035				Bacteria	1MZ8P@1224,2K56I@204457,2UCJI@28211,COG1815@1,COG1815@2	NA|NA|NA	N	Structural component of flagellum, the bacterial motility apparatus. Part of the rod structure of flagellar basal body
k127_6187815_69_3	1090319.KE386571_gene2874	1.8e-102	379.0	Sphingomonadales	pomA	GO:0001539,GO:0005575,GO:0005623,GO:0005886,GO:0006928,GO:0008150,GO:0009987,GO:0016020,GO:0016021,GO:0031224,GO:0040011,GO:0044425,GO:0044464,GO:0048870,GO:0051179,GO:0051674,GO:0071944,GO:0071973,GO:0071978,GO:0097588		ko:K02556	ko02020,ko02030,ko02040,map02020,map02030,map02040				ko00000,ko00001,ko02000,ko02035	1.A.30.1			Bacteria	1MXK3@1224,2K4YE@204457,2TTXY@28211,COG1291@1,COG1291@2	NA|NA|NA	N	flagellar motor
k127_6187815_69_4	1090319.KE386571_gene2875	4.2e-84	317.4	Sphingomonadales													Bacteria	1Q7MD@1224,29BZR@1,2K5WX@204457,2VDSP@28211,2ZYY5@2	NA|NA|NA
k127_6187815_69_5	1090319.KE386571_gene2876	2.6e-78	298.1	Sphingomonadales	flgA	GO:0001539,GO:0006928,GO:0008150,GO:0009987,GO:0040011,GO:0048870,GO:0051179,GO:0051674,GO:0071973,GO:0097588		ko:K02279,ko:K02386	ko02040,map02040				ko00000,ko00001,ko02035,ko02044				Bacteria	1N59V@1224,2K6A1@204457,2UDGT@28211,COG1261@1,COG1261@2	NA|NA|NA	NO	Chaperone for flagella basal body P-ring formation
k127_6187815_69_6	1090319.KE386571_gene2877	5.8e-17	93.6	Sphingomonadales				ko:K02398	ko02020,ko02025,ko02026,ko02040,map02020,map02025,map02026,map02040				ko00000,ko00001,ko02035				Bacteria	1Q7WR@1224,2AM43@1,2K6PF@204457,2VE22@28211,31BY9@2	NA|NA|NA	S	Anti-sigma-28 factor, FlgM
k127_6187815_69_7	1090319.KE386571_gene2878	6e-46	189.9	Sphingomonadales													Bacteria	1Q79E@1224,2AKNB@1,2K542@204457,2VDE2@28211,31BET@2	NA|NA|NA
k127_6187815_69_8	1090319.KE386571_gene2879	6.2e-146	523.5	Sphingomonadales													Bacteria	1MUMA@1224,2K190@204457,2TSA5@28211,COG0741@1,COG0741@2	NA|NA|NA	M	transglycosylase
k127_6187815_69_9	1090318.ATTI01000001_gene256	1.2e-84	319.3	Sphingomonadales	flhA			ko:K02400	ko02040,map02040				ko00000,ko00001,ko02035,ko02044	3.A.6.2,3.A.6.3			Bacteria	1MUF3@1224,2K2PH@204457,2TQUR@28211,COG1298@1,COG1298@2	NA|NA|NA	N	Required for formation of the rod structure of the flagellar apparatus. Together with FliI and FliH, may constitute the export apparatus of flagellin
k127_3823895_70_1	1090319.KE386571_gene803	1.5e-123	448.7	Sphingomonadales	MA20_30730			ko:K07018					ko00000				Bacteria	1MUDY@1224,2JZVR@204457,2TRMI@28211,COG2945@1,COG2945@2	NA|NA|NA	S	Alpha Beta
k127_3823895_70_2	1282362.AEAC466_12655	2.5e-15	87.8	Caulobacterales													Bacteria	1NHZG@1224,2EGBE@1,2KJPM@204458,2UKX9@28211,33A39@2	NA|NA|NA
k127_3823895_70_4	1090319.KE386571_gene800	9.8e-162	576.2	Sphingomonadales			4.3.1.19	ko:K01754	ko00260,ko00290,ko01100,ko01110,ko01130,ko01200,ko01230,map00260,map00290,map01100,map01110,map01130,map01200,map01230	M00570	R00220,R00996	RC00418,RC02600	ko00000,ko00001,ko00002,ko01000				Bacteria	1MVWJ@1224,2K27R@204457,2TQN9@28211,COG1171@1,COG1171@2	NA|NA|NA	E	Threonine dehydratase
k127_3823895_70_5	1379701.JPJC01000186_gene2649	1.9e-46	191.8	Sphingomonadales	ldc		4.1.1.17	ko:K01581	ko00330,ko00480,ko01100,ko01110,ko01130,map00330,map00480,map01100,map01110,map01130	M00134	R00670	RC00299	ko00000,ko00001,ko00002,ko01000				Bacteria	1MZ7Y@1224,2K02Y@204457,2TSKB@28211,COG0019@1,COG0019@2	NA|NA|NA	E	Belongs to the Orn Lys Arg decarboxylase class-II family
k127_5952808_71_1	1090319.KE386571_gene3143	5.5e-147	526.9	Sphingomonadales	ccmF	GO:0003674,GO:0005488,GO:0005575,GO:0005623,GO:0005886,GO:0005887,GO:0006464,GO:0006807,GO:0008150,GO:0008152,GO:0009987,GO:0016020,GO:0016021,GO:0016043,GO:0017003,GO:0017004,GO:0017006,GO:0018063,GO:0018193,GO:0018198,GO:0018378,GO:0019538,GO:0020037,GO:0022607,GO:0031224,GO:0031226,GO:0034622,GO:0036211,GO:0043170,GO:0043412,GO:0043933,GO:0044085,GO:0044237,GO:0044238,GO:0044260,GO:0044267,GO:…		ko:K02198,ko:K04016			R05712	RC00176	ko00000,ko02000	9.B.14.1			Bacteria	1MUQS@1224,2K1MA@204457,2TRNG@28211,COG1138@1,COG1138@2	NA|NA|NA	O	cytochrome C
k127_5952808_71_2	1090319.KE386571_gene3142	3.8e-38	163.7	Sphingomonadales													Bacteria	1NAS5@1224,2BKTM@1,2K7N9@204457,2UJ0I@28211,32F9W@2	NA|NA|NA
k127_5952808_71_3	1090319.KE386571_gene3141	6.2e-235	820.1	Sphingomonadales				ko:K18139	ko01501,ko02024,map01501,map02024	M00642,M00643,M00647,M00718,M00768,M00822			ko00000,ko00001,ko00002,ko01504,ko02000	1.B.17,2.A.6.2			Bacteria	1MUA8@1224,2K0NW@204457,2TUFK@28211,COG1538@1,COG1538@2	NA|NA|NA	M	RND efflux system, outer membrane lipoprotein
k127_5952808_71_4	1090319.KE386571_gene3140	2.9e-109	401.4	Sphingomonadales				ko:K18138	ko01501,ko01503,map01501,map01503	M00647,M00699,M00718			ko00000,ko00001,ko00002,ko01504,ko02000	2.A.6.2			Bacteria	1MU48@1224,2K02H@204457,2TQT0@28211,COG0841@1,COG0841@2	NA|NA|NA	V	Efflux pump membrane transporter
k127_2168729_72_3	392499.Swit_2175	2.2e-12	79.3	Sphingomonadales													Bacteria	1PQ92@1224,2EQTI@1,2KB9D@204457,2V3RJ@28211,33ID8@2	NA|NA|NA	S	Domain of unknown function (DUF4376)
k127_2168729_72_4	1090319.KE386571_gene1824	2e-236	824.7	Sphingomonadales	yegD			ko:K04046,ko:K18640					ko00000,ko03110,ko04812	1.A.33			Bacteria	1MXBT@1224,2K13U@204457,2TS1I@28211,COG0443@1,COG0443@2	NA|NA|NA	O	Belongs to the heat shock protein 70 family
k127_2168729_72_5	1090319.KE386571_gene1823	1.2e-90	339.3	Sphingomonadales			3.5.1.19	ko:K08281	ko00760,ko01100,map00760,map01100		R01268	RC00100	ko00000,ko00001,ko01000				Bacteria	1NDJV@1224,2K4B1@204457,2VD5S@28211,COG1335@1,COG1335@2	NA|NA|NA	Q	Isochorismatase family
k127_2168729_72_6	1090319.KE386571_gene1822	4.3e-108	397.5	Sphingomonadales	nrtR		3.6.1.55	ko:K03574					ko00000,ko01000,ko03400				Bacteria	1QTT4@1224,2K3G3@204457,2TWST@28211,COG1051@1,COG1051@2	NA|NA|NA	F	NUDIX domain
k127_2168729_72_7	1090319.KE386571_gene1821	1.3e-248	865.1	Sphingomonadales	pncB	GO:0000183,GO:0001302,GO:0003674,GO:0003824,GO:0004516,GO:0005575,GO:0005622,GO:0005623,GO:0005634,GO:0005737,GO:0005829,GO:0006139,GO:0006325,GO:0006342,GO:0006348,GO:0006355,GO:0006725,GO:0006732,GO:0006733,GO:0006734,GO:0006753,GO:0006793,GO:0006796,GO:0006807,GO:0006950,GO:0006996,GO:0007568,GO:0007569,GO:0008150,GO:0008152,GO:0009058,GO:0009108,GO:0009117,GO:0009165,GO:0009266,GO:0009408,GO:…	6.3.4.21	ko:K00763	ko00760,ko01100,map00760,map01100		R01724	RC00033	ko00000,ko00001,ko01000			iAF1260.b0931,iBWG_1329.BWG_0783,iECDH10B_1368.ECDH10B_1001,iECDH1ME8569_1439.ECDH1ME8569_0882,iECIAI39_1322.ECIAI39_2216,iETEC_1333.ETEC_0999,iEcDH1_1363.EcDH1_2712,iEcSMS35_1347.EcSMS35_2189,iJO1366.b0931,iJR904.b0931,iUMNK88_1353.UMNK88_1085,iY75_1357.Y75_RS04840	Bacteria	1MV8U@1224,2K2CG@204457,2TREY@28211,COG1488@1,COG1488@2	NA|NA|NA	H	Catalyzes the synthesis of beta-nicotinate D- ribonucleotide from nicotinate and 5-phospho-D-ribose 1-phosphate at the expense of ATP
k127_2168729_72_8	1090319.KE386571_gene1820	2.2e-41	174.5	Sphingomonadales			5.99.1.2	ko:K03169					ko00000,ko01000,ko03032				Bacteria	1N3MD@1224,2KCA8@204457,2UC9T@28211,COG5531@1,COG5531@2	NA|NA|NA	B	SWI complex, BAF60b domains
k127_2168729_72_9	1090319.KE386571_gene1819	3.3e-29	133.7	Sphingomonadales													Bacteria	1N80F@1224,2DS8V@1,2K6UR@204457,2UJ4K@28211,33F1N@2	NA|NA|NA	S	Protein of unknown function (DUF2945)
k127_2168729_72_10	1090319.KE386571_gene1818	2.5e-115	421.4	Sphingomonadales	folE	GO:0000166,GO:0001882,GO:0001883,GO:0003674,GO:0003824,GO:0003933,GO:0003934,GO:0005488,GO:0005525,GO:0005575,GO:0005622,GO:0005623,GO:0005737,GO:0006066,GO:0006725,GO:0006729,GO:0006732,GO:0006807,GO:0008150,GO:0008152,GO:0008270,GO:0009058,GO:0009108,GO:0009987,GO:0016787,GO:0016810,GO:0016814,GO:0017076,GO:0017144,GO:0018130,GO:0019001,GO:0019238,GO:0019438,GO:0019751,GO:0032549,GO:0032550,GO:…	3.5.4.16	ko:K01495	ko00790,ko01100,map00790,map01100	M00126,M00841,M00842,M00843	R00428,R04639,R05046,R05048	RC00263,RC00294,RC00323,RC00945,RC01188	ko00000,ko00001,ko00002,ko01000				Bacteria	1MY3N@1224,2K0QV@204457,2TSZI@28211,COG0302@1,COG0302@2	NA|NA|NA	H	GTP cyclohydrolase
k127_2168729_72_11	1090319.KE386571_gene1817	9.5e-119	433.0	Sphingomonadales													Bacteria	1MUUV@1224,2K33T@204457,2TR0A@28211,COG1028@1,COG1028@2	NA|NA|NA	IQ	COG1028 Dehydrogenases with different specificities (related to short-chain alcohol dehydrogenases)
k127_2168729_72_12	1090319.KE386571_gene1816	1.6e-55	221.9	Sphingomonadales	folB		1.13.11.81,4.1.2.25,5.1.99.8	ko:K01633	ko00790,ko01100,map00790,map01100	M00126,M00840	R03504,R11037,R11073	RC00721,RC00943,RC01479,RC03333,RC03334	ko00000,ko00001,ko00002,ko01000				Bacteria	1PSIE@1224,2K4H4@204457,2UD0R@28211,COG1539@1,COG1539@2	NA|NA|NA	H	dihydroneopterin aldolase
k127_2168729_72_13	1090319.KE386571_gene1815	5.2e-93	347.1	Sphingomonadales				ko:K17733					ko00000,ko01000,ko01002,ko01011				Bacteria	1MVXW@1224,2K3X0@204457,2U8FG@28211,COG3926@1,COG3926@2	NA|NA|NA	S	secretion activating protein
k127_2168729_72_14	1090319.KE386571_gene1814	6e-62	243.4	Sphingomonadales													Bacteria	1RDUC@1224,2C69U@1,2K4F1@204457,2U7XY@28211,32STX@2	NA|NA|NA	S	Holin of 3TMs, for gene-transfer release
k127_2168729_72_16	1090319.KE386571_gene1812	2.7e-89	334.7	Sphingomonadales	hslV	GO:0000166,GO:0000287,GO:0000502,GO:0003674,GO:0003824,GO:0004175,GO:0004298,GO:0005488,GO:0005515,GO:0005524,GO:0005575,GO:0005622,GO:0005623,GO:0005737,GO:0005829,GO:0006508,GO:0006807,GO:0006950,GO:0008144,GO:0008150,GO:0008152,GO:0008233,GO:0009056,GO:0009057,GO:0009266,GO:0009376,GO:0009408,GO:0009628,GO:0009987,GO:0016043,GO:0016787,GO:0017076,GO:0019538,GO:0019904,GO:0022607,GO:0030163,GO:…	3.4.25.2	ko:K01419					ko00000,ko01000,ko01002				Bacteria	1MVF2@1224,2K0IZ@204457,2TRRE@28211,COG5405@1,COG5405@2	NA|NA|NA	O	Protease subunit of a proteasome-like degradation complex believed to be a general protein degrading machinery
k127_5009263_73_1	1090318.ATTI01000001_gene253	8e-84	317.8	Sphingomonadales	fliC1			ko:K02406	ko02020,ko02040,ko04621,ko04626,ko05132,ko05134,map02020,map02040,map04621,map04626,map05132,map05134				ko00000,ko00001,ko02035				Bacteria	1MV1N@1224,2K02D@204457,2TT8X@28211,COG1344@1,COG1344@2	NA|NA|NA	N	Flagellin is the subunit protein which polymerizes to form the filaments of bacterial flagella
k127_5009263_73_3	1090319.KE386571_gene2881	5.3e-128	463.8	Sphingomonadales	fliA			ko:K02405	ko02020,ko02025,ko02026,ko02040,ko05111,map02020,map02025,map02026,map02040,map05111				ko00000,ko00001,ko02035,ko03021				Bacteria	1MWEU@1224,2K0H4@204457,2U7VQ@28211,COG1191@1,COG1191@2	NA|NA|NA	K	Belongs to the sigma-70 factor family
k127_5009263_73_4	1090319.KE386571_gene2880	1.3e-70	272.3	Sphingomonadales	flhA			ko:K02400	ko02040,map02040				ko00000,ko00001,ko02035,ko02044	3.A.6.2,3.A.6.3			Bacteria	1MUF3@1224,2K2PH@204457,2TQUR@28211,COG1298@1,COG1298@2	NA|NA|NA	N	Required for formation of the rod structure of the flagellar apparatus. Together with FliI and FliH, may constitute the export apparatus of flagellin
k127_3590581_74_1	1090319.KE386571_gene1940	0.0	1277.7	Sphingomonadales	acsA		6.2.1.1	ko:K01895	ko00010,ko00620,ko00640,ko00680,ko00720,ko01100,ko01110,ko01120,ko01130,ko01200,map00010,map00620,map00640,map00680,map00720,map01100,map01110,map01120,map01130,map01200	M00357	R00235,R00236,R00316,R00926,R01354	RC00004,RC00012,RC00043,RC00070,RC02746,RC02816	ko00000,ko00001,ko00002,ko01000,ko01004				Bacteria	1MUF5@1224,2K0M5@204457,2TRKS@28211,COG0365@1,COG0365@2	NA|NA|NA	I	Catalyzes the conversion of acetate into acetyl-CoA (AcCoA), an essential intermediate at the junction of anabolic and catabolic pathways. AcsA undergoes a two-step reaction. In the first half reaction, AcsA combines acetate with ATP to form acetyl-adenylate (AcAMP) intermediate. In the second half reaction, it can then transfer the acetyl group from AcAMP to the sulfhydryl group of CoA, forming …
k127_3590581_74_2	1090319.KE386571_gene1941	2.8e-146	524.6	Sphingomonadales	purU		3.5.1.10	ko:K01433	ko00630,ko00670,map00630,map00670		R00944	RC00026,RC00111	ko00000,ko00001,ko01000				Bacteria	1MVCF@1224,2K0F7@204457,2TR4V@28211,COG0788@1,COG0788@2	NA|NA|NA	F	Catalyzes the hydrolysis of 10-formyltetrahydrofolate (formyl-FH4) to formate and tetrahydrofolate (FH4)
k127_3590581_74_3	1090318.ATTI01000001_gene1319	2.1e-182	644.8	Sphingomonadales	xynD_4												Bacteria	1QBSN@1224,2K2QT@204457,2U18P@28211,COG3507@1,COG3507@2	NA|NA|NA	G	Glycosyl hydrolases family 43
k127_3590581_74_4	1090319.KE386571_gene1942	1.4e-154	552.4	Sphingomonadales													Bacteria	1R79Q@1224,2K0EW@204457,2U6W0@28211,COG0657@1,COG0657@2	NA|NA|NA	I	Dienelactone hydrolase family
k127_3590581_74_5	1090319.KE386571_gene1944	0.0	1216.4	Sphingomonadales	glcB		2.3.3.9	ko:K01638	ko00620,ko00630,ko01100,ko01110,ko01120,ko01200,map00620,map00630,map01100,map01110,map01120,map01200	M00012	R00472	RC00004,RC00308,RC02747	ko00000,ko00001,ko00002,ko01000				Bacteria	1MVEV@1224,2K0KC@204457,2TS9R@28211,COG2225@1,COG2225@2	NA|NA|NA	C	Involved in the glycolate utilization. Catalyzes the condensation and subsequent hydrolysis of acetyl-coenzyme A (acetyl-CoA) and glyoxylate to form malate and CoA
k127_3590581_74_6	1090319.KE386571_gene1946	0.0	1510.0	Sphingomonadales	ETR1			ko:K02660,ko:K03406	ko02020,ko02025,ko02030,map02020,map02025,map02030				ko00000,ko00001,ko02035,ko02044				Bacteria	1RCM9@1224,2K13K@204457,2TZFD@28211,COG2202@1,COG2202@2,COG3920@1,COG3920@2,COG4191@1,COG4191@2	NA|NA|NA	T	HWE histidine kinase
k127_3590581_74_7	1090319.KE386571_gene1947	2.4e-116	424.9	Sphingomonadales													Bacteria	1MVCB@1224,2KDX7@204457,2VFM3@28211,COG0745@1,COG0745@2	NA|NA|NA	T	Transcriptional regulatory protein, C terminal
k127_3590581_74_8	1090319.KE386571_gene1948	7.5e-207	726.5	Sphingomonadales													Bacteria	1MW8M@1224,2K1GN@204457,2TUSJ@28211,COG0642@1,COG2205@2	NA|NA|NA	T	PhoQ Sensor
k127_3590581_74_9	1090319.KE386571_gene1949	3.1e-132	477.6	Sphingomonadales	queH		1.17.99.6,3.1.26.4	ko:K03470,ko:K09765	ko03030,map03030				ko00000,ko00001,ko01000,ko03016,ko03032				Bacteria	1MUG5@1224,2K307@204457,2TUM2@28211,COG1636@1,COG1636@2	NA|NA|NA	C	Catalyzes the conversion of epoxyqueuosine (oQ) to queuosine (Q), which is a hypermodified base found in the wobble positions of tRNA(Asp), tRNA(Asn), tRNA(His) and tRNA(Tyr)
k127_3590581_74_10	1090319.KE386571_gene1950	6.9e-234	816.6	Sphingomonadales	yjgR			ko:K06915,ko:K19172					ko00000,ko02048				Bacteria	1MU59@1224,2JZYW@204457,2TRU8@28211,COG0433@1,COG0433@2	NA|NA|NA	S	Bacterial protein of unknown function (DUF853)
k127_3590581_74_11	1090319.KE386571_gene1951	4.2e-265	920.2	Sphingomonadales	dop	GO:0003674,GO:0003824,GO:0004175,GO:0004252,GO:0005575,GO:0005623,GO:0006508,GO:0006807,GO:0008150,GO:0008152,GO:0008233,GO:0008236,GO:0016787,GO:0017171,GO:0019538,GO:0030288,GO:0030313,GO:0031975,GO:0042597,GO:0043170,GO:0044238,GO:0044464,GO:0070011,GO:0071704,GO:0140096,GO:1901564	3.4.21.107	ko:K04771	ko01503,ko02020,map01503,map02020	M00728			ko00000,ko00001,ko00002,ko01000,ko01002,ko03110				Bacteria	1MU63@1224,2K08H@204457,2TQPZ@28211,COG0265@1,COG0265@2	NA|NA|NA	M	Belongs to the peptidase S1C family
k127_3590581_74_12	1090319.KE386571_gene1952	1.1e-129	469.5	Sphingomonadales	hflC			ko:K04087		M00742			ko00000,ko00002,ko01000				Bacteria	1MV7R@1224,2K1HR@204457,2TRP4@28211,COG0330@1,COG0330@2	NA|NA|NA	O	HflC and HflK could regulate a protease
k127_3590581_74_13	1090319.KE386571_gene1953	5.7e-113	413.7	Sphingomonadales	hflK			ko:K04088		M00742			ko00000,ko00002,ko01000				Bacteria	1MUM2@1224,2K20N@204457,2TRTP@28211,COG0330@1,COG0330@2	NA|NA|NA	O	HflC and HflK could encode or regulate a protease
k127_1224583_75_1	1090319.KE386571_gene2119	1.4e-176	625.5	Sphingomonadales													Bacteria	1MU48@1224,2K0BI@204457,2TQT0@28211,COG0841@1,COG0841@2	NA|NA|NA	V	Belongs to the resistance-nodulation-cell division (RND) (TC 2.A.6) family
k127_1224583_75_2	1090319.KE386571_gene2120	1.2e-203	715.7	Sphingomonadales													Bacteria	1MXGH@1224,2KCZE@204457,2UBNR@28211,COG0845@1,COG0845@2	NA|NA|NA	M	Belongs to the membrane fusion protein (MFP) (TC 8.A.1) family
k127_1224583_75_3	1090319.KE386571_gene2121	4.6e-105	387.5	Sphingomonadales	bp26	GO:0005575,GO:0005623,GO:0042597,GO:0044464		ko:K09807					ko00000				Bacteria	1RH7T@1224,2K40S@204457,2U981@28211,COG2968@1,COG2968@2	NA|NA|NA	S	Protein of unknown function (DUF541)
k127_1224583_75_4	1090319.KE386571_gene2122	4.6e-36	156.8	Sphingomonadales	ymgE												Bacteria	1N8B3@1224,2K64H@204457,2UKNY@28211,COG2261@1,COG2261@2	NA|NA|NA	S	Transglycosylase associated protein
k127_1224583_75_5	1090318.ATTI01000001_gene746	2.4e-47	194.5	Sphingomonadales	MA20_11245												Bacteria	1RGVA@1224,2AMHV@1,2K54G@204457,2U98Q@28211,31CDG@2	NA|NA|NA	S	Protein of unknown function (DUF1153)
k127_1224583_75_6	1090319.KE386571_gene2125	1.1e-198	699.1	Sphingomonadales	mnmA		2.8.1.13	ko:K00566	ko04122,map04122		R08700	RC02313,RC02315	ko00000,ko00001,ko01000,ko03016				Bacteria	1MUT1@1224,2K1HV@204457,2TQU7@28211,COG0482@1,COG0482@2	NA|NA|NA	J	Catalyzes the 2-thiolation of uridine at the wobble position (U34) of tRNA, leading to the formation of s(2)U34
k127_1224583_75_8	1090319.KE386571_gene2127	5.2e-171	607.1	Sphingomonadales	gnl	GO:0003674,GO:0003824,GO:0004341,GO:0016787,GO:0016788,GO:0052689	3.1.1.17	ko:K01053	ko00030,ko00053,ko00930,ko01100,ko01110,ko01120,ko01130,ko01200,ko01220,map00030,map00053,map00930,map01100,map01110,map01120,map01130,map01200,map01220	M00129	R01519,R02933,R03751	RC00537,RC00983	ko00000,ko00001,ko00002,ko01000,ko04147				Bacteria	1MU0C@1224,2K05D@204457,2TSXG@28211,COG3386@1,COG3386@2	NA|NA|NA	G	Gluconolactonase
k127_1224583_75_9	1090319.KE386571_gene2128	5.5e-142	510.4	Sphingomonadales			6.3.5.2	ko:K01951	ko00230,ko00983,ko01100,map00230,map00983,map01100	M00050	R01230,R01231,R08244	RC00010,RC00204	ko00000,ko00001,ko00002,ko01000,ko01002				Bacteria	1Q2PQ@1224,2K1CN@204457,2U196@28211,COG0518@1,COG0518@2	NA|NA|NA	F	Peptidase C26
k127_1224583_75_10	1090319.KE386571_gene2129	6.3e-293	1012.7	Sphingomonadales	phoD		3.1.3.1	ko:K01113,ko:K07004	ko00790,ko01100,ko02020,map00790,map01100,map02020	M00126	R04620	RC00017	ko00000,ko00001,ko00002,ko01000				Bacteria	1MWAF@1224,2K06C@204457,2U0FQ@28211,COG3540@1,COG3540@2	NA|NA|NA	P	Alkaline phosphatase
k127_1224583_75_11	1090319.KE386571_gene2131	0.0	1524.6	Sphingomonadales				ko:K02014					ko00000,ko02000	1.B.14			Bacteria	1NTC4@1224,2KEQ4@204457,2U2WU@28211,COG4772@1,COG4772@2	NA|NA|NA	P	TonB-dependent Receptor Plug Domain
k127_1224583_75_12	1090319.KE386571_gene2132	1.7e-183	648.7	Sphingomonadales	glpQ		3.1.4.46	ko:K01126	ko00564,map00564		R01030,R01470	RC00017,RC00425	ko00000,ko00001,ko01000				Bacteria	1MVWZ@1224,2K0H8@204457,2TV4M@28211,COG0584@1,COG0584@2	NA|NA|NA	C	glycerophosphoryl diester phosphodiesterase
k127_1224583_75_13	1090319.KE386571_gene2133	1.1e-12	78.6	Alphaproteobacteria													Bacteria	1Q8QU@1224,2BTXM@1,2UXPV@28211,32P5S@2	NA|NA|NA
k127_4300931_76_1	1090319.KE386571_gene1242	3.2e-112	411.0	Sphingomonadales	secA	GO:0000166,GO:0002790,GO:0003674,GO:0003824,GO:0005215,GO:0005488,GO:0005515,GO:0005524,GO:0005575,GO:0005622,GO:0005623,GO:0005737,GO:0005829,GO:0005886,GO:0005887,GO:0006457,GO:0006605,GO:0006810,GO:0006886,GO:0008104,GO:0008144,GO:0008150,GO:0008320,GO:0008565,GO:0009306,GO:0009987,GO:0015031,GO:0015399,GO:0015405,GO:0015440,GO:0015450,GO:0015462,GO:0015627,GO:0015628,GO:0015833,GO:0016020,GO:…		ko:K03070	ko02024,ko03060,ko03070,map02024,map03060,map03070	M00335			ko00000,ko00001,ko00002,ko02044	3.A.5.1,3.A.5.10,3.A.5.2,3.A.5.4			Bacteria	1MUJZ@1224,2K1MX@204457,2TTBF@28211,COG0653@1,COG0653@2	NA|NA|NA	U	Part of the Sec protein translocase complex. Interacts with the SecYEG preprotein conducting channel. Has a central role in coupling the hydrolysis of ATP to the transfer of proteins into and across the cell membrane, serving both as a receptor for the preprotein-SecB complex and as an ATP-driven molecular motor driving the stepwise translocation of polypeptide chains across the membrane
k127_4300931_76_2	1090319.KE386571_gene847	6.2e-242	843.2	Sphingomonadales	ybaR			ko:K03321					ko00000,ko02000	2.A.53.3			Bacteria	1MVWV@1224,2K0ZF@204457,2TUH6@28211,COG0659@1,COG0659@2	NA|NA|NA	P	Sulfate transporter
k127_4300931_76_3	1090319.KE386571_gene848	9.2e-75	286.6	Sphingomonadales													Bacteria	1RGGT@1224,2A23N@1,2K321@204457,2U84G@28211,30QDW@2	NA|NA|NA
k127_4300931_76_5	1090319.KE386571_gene850	4e-139	500.7	Sphingomonadales	nadK		2.7.1.23	ko:K00858	ko00760,ko01100,map00760,map01100		R00104	RC00002,RC00078	ko00000,ko00001,ko01000				Bacteria	1MUBC@1224,2K0E6@204457,2TSKN@28211,COG0061@1,COG0061@2	NA|NA|NA	G	Involved in the regulation of the intracellular balance of NAD and NADP, and is a key enzyme in the biosynthesis of NADP. Catalyzes specifically the phosphorylation on 2'-hydroxyl of the adenosine moiety of NAD to yield NADP
k127_4300931_76_6	1090319.KE386571_gene851	1.3e-179	635.6	Sphingomonadales	moaA		4.1.99.22	ko:K03639	ko00790,ko01100,ko04122,map00790,map01100,map04122		R09394	RC03420	ko00000,ko00001,ko01000				Bacteria	1MW3W@1224,2K041@204457,2TQQP@28211,COG2896@1,COG2896@2	NA|NA|NA	H	Catalyzes the cyclization of GTP to (8S)-3',8-cyclo-7,8- dihydroguanosine 5'-triphosphate
k127_4300931_76_7	1090319.KE386571_gene852	3.3e-212	744.2	Sphingomonadales													Bacteria	1QWUF@1224,2KEGM@204457,2TX5E@28211,COG5001@1,COG5001@2	NA|NA|NA	T	Putative diguanylate phosphodiesterase
k127_4300931_76_8	1090319.KE386571_gene853	2.2e-56	224.9	Sphingomonadales				ko:K03088					ko00000,ko03021				Bacteria	1MZRB@1224,2K6RI@204457,2UK7M@28211,COG4319@1,COG4319@2	NA|NA|NA	S	SnoaL-like domain
k127_4300931_76_9	1090319.KE386571_gene854	0.0	2239.9	Sphingomonadales	mfd	GO:0000715,GO:0000716,GO:0003674,GO:0003676,GO:0003677,GO:0003824,GO:0005488,GO:0005515,GO:0005575,GO:0005622,GO:0005623,GO:0005737,GO:0005829,GO:0006139,GO:0006259,GO:0006281,GO:0006283,GO:0006289,GO:0006355,GO:0006725,GO:0006807,GO:0006950,GO:0006974,GO:0006996,GO:0008094,GO:0008150,GO:0008152,GO:0009889,GO:0009987,GO:0010468,GO:0010556,GO:0015616,GO:0016043,GO:0016462,GO:0016787,GO:0016817,GO:…		ko:K03723	ko03420,map03420				ko00000,ko00001,ko01000,ko03400				Bacteria	1MUXG@1224,2K07V@204457,2TR2H@28211,COG1197@1,COG1197@2	NA|NA|NA	L	Couples transcription and DNA repair by recognizing RNA polymerase (RNAP) stalled at DNA lesions. Mediates ATP-dependent release of RNAP and its truncated transcript from the DNA, and recruitment of nucleotide excision repair machinery to the damaged site
k127_4300931_76_10	1090319.KE386571_gene855	1.5e-48	198.4	Sphingomonadales	sdhE	GO:0006082,GO:0006091,GO:0006099,GO:0006101,GO:0006105,GO:0006464,GO:0006807,GO:0008150,GO:0008152,GO:0009060,GO:0009987,GO:0015980,GO:0016043,GO:0016999,GO:0017013,GO:0017144,GO:0018065,GO:0018293,GO:0019538,GO:0019752,GO:0022607,GO:0034552,GO:0034622,GO:0036211,GO:0043170,GO:0043412,GO:0043436,GO:0043648,GO:0043933,GO:0044085,GO:0044237,GO:0044238,GO:0044260,GO:0044267,GO:0044281,GO:0045333,GO:…	1.3.5.1,1.3.5.4	ko:K00240,ko:K09159	ko00020,ko00190,ko00650,ko00720,ko01100,ko01110,ko01120,ko01130,ko01200,map00020,map00190,map00650,map00720,map01100,map01110,map01120,map01130,map01200	M00009,M00011,M00149,M00173,M00374,M00376	R02164	RC00045	ko00000,ko00001,ko00002,ko01000,ko02048				Bacteria	1N6SJ@1224,2K5W5@204457,2VCGJ@28211,COG2938@1,COG2938@2	NA|NA|NA	S	Flavinator of succinate dehydrogenase
k127_4300931_76_11	1090319.KE386571_gene856	0.0	1329.3	Sphingomonadales	recG	GO:0003674,GO:0003678,GO:0003724,GO:0003824,GO:0004003,GO:0004004,GO:0004386,GO:0005575,GO:0005622,GO:0005623,GO:0005737,GO:0005829,GO:0005886,GO:0006139,GO:0006725,GO:0006807,GO:0006996,GO:0008026,GO:0008094,GO:0008150,GO:0008152,GO:0008186,GO:0009314,GO:0009379,GO:0009628,GO:0009987,GO:0010501,GO:0016020,GO:0016043,GO:0016070,GO:0016462,GO:0016787,GO:0016817,GO:0016818,GO:0016887,GO:0017111,GO:…	3.6.4.12	ko:K03655	ko03440,map03440				ko00000,ko00001,ko01000,ko03400				Bacteria	1MWN2@1224,2K0MC@204457,2TR86@28211,COG1200@1,COG1200@2	NA|NA|NA	L	ATP-dependent DNA helicase RecG
k127_4300931_76_12	1090319.KE386571_gene857	1.7e-62	245.4	Sphingomonadales	ydcZ	GO:0005575,GO:0005623,GO:0005886,GO:0016020,GO:0044464,GO:0071944		ko:K09936	ko02024,map02024				ko00000,ko00001,ko02000	2.A.7.21			Bacteria	1N6ZC@1224,2K52V@204457,2UFXH@28211,COG3238@1,COG3238@2	NA|NA|NA	S	Putative inner membrane exporter, YdcZ
k127_4300931_76_13	1090319.KE386571_gene858	1.2e-41	175.6	Sphingomonadales													Bacteria	1NVPI@1224,2AR52@1,2K6US@204457,2US2C@28211,31GEP@2	NA|NA|NA	S	PilZ domain
k127_4300931_76_14	1090319.KE386571_gene859	2.4e-223	781.2	Sphingomonadales	tyrS	GO:0003674,GO:0003824,GO:0004812,GO:0004831,GO:0005575,GO:0005618,GO:0005622,GO:0005623,GO:0005737,GO:0005829,GO:0005886,GO:0006082,GO:0006139,GO:0006399,GO:0006520,GO:0006725,GO:0006807,GO:0008150,GO:0008152,GO:0009987,GO:0016020,GO:0016070,GO:0016874,GO:0016875,GO:0019752,GO:0030312,GO:0034641,GO:0034660,GO:0040007,GO:0043038,GO:0043039,GO:0043170,GO:0043436,GO:0044237,GO:0044238,GO:0044281,GO:…	6.1.1.1	ko:K01866	ko00970,map00970	M00359,M00360	R02918	RC00055,RC00523	ko00000,ko00001,ko00002,ko01000,ko01007,ko03016,ko03029				Bacteria	1MVUQ@1224,2K11C@204457,2TQPA@28211,COG0162@1,COG0162@2	NA|NA|NA	J	Catalyzes the attachment of tyrosine to tRNA(Tyr) in a two-step reaction tyrosine is first activated by ATP to form Tyr- AMP and then transferred to the acceptor end of tRNA(Tyr)
k127_4300931_76_15	1090319.KE386571_gene860	8.5e-124	450.3	Sphingomonadales	nlpD	GO:0000920,GO:0001896,GO:0005575,GO:0005623,GO:0008150,GO:0008219,GO:0009279,GO:0009987,GO:0012501,GO:0016020,GO:0019867,GO:0030312,GO:0030313,GO:0031975,GO:0032153,GO:0042221,GO:0042493,GO:0043085,GO:0044093,GO:0044462,GO:0044464,GO:0050790,GO:0050896,GO:0051301,GO:0051336,GO:0051345,GO:0065007,GO:0065009,GO:0071944		ko:K06194,ko:K12943					ko00000	1.A.34.1.2			Bacteria	1RD24@1224,2K0K8@204457,2TUNI@28211,COG1388@1,COG1388@2,COG4942@1,COG4942@2	NA|NA|NA	DM	COG0739 Membrane proteins related to metalloendopeptidases
k127_4300931_76_16	1090319.KE386571_gene861	3.2e-141	507.7	Sphingomonadales	surE		3.1.3.5	ko:K03787	ko00230,ko00240,ko00760,ko01100,ko01110,map00230,map00240,map00760,map01100,map01110		R00183,R00511,R00963,R01126,R01227,R01569,R01664,R01968,R02088,R02102,R02323,R02719,R03346	RC00017	ko00000,ko00001,ko01000				Bacteria	1MVHE@1224,2K0F4@204457,2TQXZ@28211,COG0496@1,COG0496@2	NA|NA|NA	S	Nucleotidase that shows phosphatase activity on nucleoside 5'-monophosphates
k127_4300931_76_17	1090319.KE386571_gene862	3.3e-215	754.2	Sphingomonadales	serS	GO:0000287,GO:0003674,GO:0003824,GO:0004812,GO:0004828,GO:0005488,GO:0005515,GO:0005575,GO:0005622,GO:0005623,GO:0005737,GO:0005829,GO:0006082,GO:0006139,GO:0006399,GO:0006412,GO:0006418,GO:0006434,GO:0006518,GO:0006520,GO:0006725,GO:0006807,GO:0008150,GO:0008152,GO:0008652,GO:0009058,GO:0009059,GO:0009069,GO:0009070,GO:0009987,GO:0010467,GO:0016053,GO:0016070,GO:0016259,GO:0016260,GO:0016874,GO:…	6.1.1.11	ko:K01875	ko00970,map00970	M00359,M00360	R03662,R08218	RC00055,RC00523	ko00000,ko00001,ko00002,ko01000,ko01007,ko03016			iAF987.Gmet_3528,iSDY_1059.SDY_2368	Bacteria	1MUJF@1224,2K0IX@204457,2TR4T@28211,COG0172@1,COG0172@2	NA|NA|NA	J	Catalyzes the attachment of serine to tRNA(Ser). Is also able to aminoacylate tRNA(Sec) with serine, to form the misacylated tRNA L-seryl-tRNA(Sec), which will be further converted into selenocysteinyl-tRNA(Sec)
k127_4300931_76_18	1090319.KE386571_gene863	5.7e-70	270.4	Sphingomonadales													Bacteria	1NUIT@1224,2KDH1@204457,2UR8J@28211,COG5622@1,COG5622@2	NA|NA|NA	N	Protein required for attachment to host cells
k127_4300931_76_19	1090319.KE386571_gene864	6.8e-78	296.6	Sphingomonadales	dksA			ko:K06204	ko02026,map02026				ko00000,ko00001,ko03000,ko03009,ko03021				Bacteria	1RD08@1224,2K4GE@204457,2U74V@28211,COG1734@1,COG1734@2	NA|NA|NA	T	Transcription factor that acts by binding directly to the RNA polymerase (RNAP). Required for negative regulation of rRNA expression and positive regulation of several amino acid biosynthesis promoters
k127_4300931_76_20	629773.AORY01000012_gene1111	7.3e-18	96.7	Sphingomonadales													Bacteria	1NB66@1224,29W6B@1,2K738@204457,2UGIS@28211,30HRE@2	NA|NA|NA	S	PilZ domain
k127_4300931_76_21	1090319.KE386571_gene866	1.5e-24	118.6	Sphingomonadales	purN		2.1.2.2	ko:K11175	ko00230,ko00670,ko01100,ko01110,ko01130,map00230,map00670,map01100,map01110,map01130	M00048	R04325,R04326	RC00026,RC00197,RC01128	ko00000,ko00001,ko00002,ko01000				Bacteria	1PTCF@1224,2K60B@204457,2V58I@28211,COG3801@1,COG3801@2	NA|NA|NA	S	Catalyzes the transfer of a formyl group from 10- formyltetrahydrofolate to 5-phospho-ribosyl-glycinamide (GAR), producing 5-phospho-ribosyl-N-formylglycinamide (FGAR) and tetrahydrofolate
k127_4300931_76_22	1090319.KE386571_gene867	2.6e-87	328.2	Sphingomonadales	purN	GO:0000287,GO:0003674,GO:0003824,GO:0004644,GO:0005488,GO:0005575,GO:0005622,GO:0005623,GO:0005737,GO:0005829,GO:0006082,GO:0006575,GO:0006725,GO:0006732,GO:0006760,GO:0006807,GO:0006950,GO:0006974,GO:0008150,GO:0008152,GO:0009987,GO:0016740,GO:0016741,GO:0016742,GO:0019752,GO:0033554,GO:0034641,GO:0042558,GO:0043167,GO:0043169,GO:0043436,GO:0043603,GO:0044237,GO:0044281,GO:0044424,GO:0044444,GO:…	2.1.2.2,2.1.2.3,2.1.2.9,3.5.4.10,6.3.2.6,6.3.4.13	ko:K00602,ko:K00604,ko:K11175,ko:K13713	ko00230,ko00670,ko00970,ko01100,ko01110,ko01130,ko01523,map00230,map00670,map00970,map01100,map01110,map01130,map01523	M00048	R01127,R03940,R04144,R04325,R04326,R04560,R04591	RC00026,RC00064,RC00090,RC00162,RC00165,RC00166,RC00197,RC00263,RC00456,RC01128	ko00000,ko00001,ko00002,ko01000,ko04147			iAF1260.b2500,iBWG_1329.BWG_2264,iECDH10B_1368.ECDH10B_2666,iECDH1ME8569_1439.ECDH1ME8569_2426,iEcDH1_1363.EcDH1_1169,iHN637.CLJU_RS04225,iJN678.purN,iJO1366.b2500,iJR904.b2500,iLJ478.TM1248,iY75_1357.Y75_RS13050	Bacteria	1MWN1@1224,2K28Q@204457,2TRY6@28211,COG0299@1,COG0299@2	NA|NA|NA	F	Catalyzes the transfer of a formyl group from 10- formyltetrahydrofolate to 5-phospho-ribosyl-glycinamide (GAR), producing 5-phospho-ribosyl-N-formylglycinamide (FGAR) and tetrahydrofolate
k127_4300931_76_23	1090319.KE386571_gene868	7.9e-194	682.9	Sphingomonadales	purM	GO:0003674,GO:0003824,GO:0004641,GO:0005575,GO:0005622,GO:0005623,GO:0005737,GO:0005829,GO:0006139,GO:0006163,GO:0006164,GO:0006725,GO:0006753,GO:0006793,GO:0006796,GO:0006807,GO:0008150,GO:0008152,GO:0009058,GO:0009117,GO:0009150,GO:0009152,GO:0009165,GO:0009259,GO:0009260,GO:0009987,GO:0016874,GO:0016879,GO:0016882,GO:0018130,GO:0019438,GO:0019637,GO:0019693,GO:0034641,GO:0034654,GO:0044237,GO:…	6.3.3.1,6.3.4.13	ko:K01933,ko:K11788	ko00230,ko01100,ko01110,ko01130,map00230,map01100,map01110,map01130	M00048	R04144,R04208	RC00090,RC00166,RC01100	ko00000,ko00001,ko00002,ko01000			iAF987.Gmet_1844,iECSF_1327.ECSF_2340	Bacteria	1MURG@1224,2K07H@204457,2TR6G@28211,COG0150@1,COG0150@2	NA|NA|NA	F	Phosphoribosylformylglycinamidine cyclo-ligase
k127_4300931_76_24	1090319.KE386571_gene869	6.6e-197	693.3	Sphingomonadales	VV2512			ko:K09938					ko00000				Bacteria	1R81G@1224,2K0TT@204457,2U1EP@28211,COG3249@1,COG3249@2	NA|NA|NA	S	protein conserved in bacteria
k127_4300931_76_25	1090319.KE386571_gene870	2e-93	348.6	Sphingomonadales	hda	GO:0000166,GO:0003674,GO:0005488,GO:0005515,GO:0005575,GO:0005622,GO:0005623,GO:0005737,GO:0005829,GO:0006139,GO:0006259,GO:0006260,GO:0006261,GO:0006270,GO:0006275,GO:0006725,GO:0006807,GO:0008150,GO:0008152,GO:0008156,GO:0009058,GO:0009059,GO:0009889,GO:0009890,GO:0009892,GO:0009987,GO:0010556,GO:0010558,GO:0010605,GO:0016020,GO:0017076,GO:0019219,GO:0019222,GO:0030174,GO:0030554,GO:0031323,GO:…		ko:K02313,ko:K10763	ko02020,ko04112,map02020,map04112				ko00000,ko00001,ko03032,ko03036				Bacteria	1N4PG@1224,2K4AT@204457,2U96K@28211,COG0593@1,COG0593@2	NA|NA|NA	L	ATPase involved in DNA replication
k127_4300931_76_26	1090319.KE386571_gene871	0.0	1410.6	Sphingomonadales	ppk		2.7.4.1	ko:K00937	ko00190,ko03018,map00190,map03018				ko00000,ko00001,ko01000,ko03019				Bacteria	1MUM3@1224,2K167@204457,2TRBP@28211,COG0855@1,COG0855@2	NA|NA|NA	P	Catalyzes the reversible transfer of the terminal phosphate of ATP to form a long-chain polyphosphate (polyP)
k127_4300931_76_27	1090319.KE386571_gene872	6.7e-244	849.7	Sphingomonadales	ppx		3.6.1.11,3.6.1.40	ko:K01524	ko00230,map00230		R03409	RC00002	ko00000,ko00001,ko01000				Bacteria	1MV35@1224,2JZYK@204457,2TR1W@28211,COG0248@1,COG0248@2	NA|NA|NA	FP	exopolyphosphatase
k127_4300931_76_28	1090319.KE386571_gene873	1.2e-34	152.1	Sphingomonadales													Bacteria	1N80C@1224,2E7B6@1,2K6BA@204457,2UIJE@28211,331UK@2	NA|NA|NA
k127_4300931_76_29	1090319.KE386571_gene874	3.4e-92	344.7	Sphingomonadales													Bacteria	1NT5Z@1224,2K56B@204457,2UP08@28211,COG3946@1,COG3946@2	NA|NA|NA	U	Bacterial virulence protein (VirJ)
k127_4300931_76_30	1090319.KE386571_gene875	2e-71	275.0	Sphingomonadales													Bacteria	1RHN9@1224,2K69D@204457,2UEIJ@28211,COG4731@1,COG4731@2	NA|NA|NA	S	Uncharacterized protein conserved in bacteria (DUF2147)
k127_4300931_76_31	1090319.KE386571_gene876	0.0	1532.3	Sphingomonadales	mprF	GO:0005575,GO:0005623,GO:0005886,GO:0016020,GO:0044464,GO:0071944	2.3.2.3	ko:K07027,ko:K14205	ko01503,ko02020,ko05150,map01503,map02020,map05150	M00726			ko00000,ko00001,ko00002,ko01000,ko01504,ko02000	2.A.1.3.37,4.D.2		iYO844.BG12900	Bacteria	1MXH9@1224,2K1W7@204457,2TUMC@28211,COG0392@1,COG0392@2,COG2898@1,COG2898@2	NA|NA|NA	S	Uncharacterised conserved protein (DUF2156)
k127_4300931_76_32	1090319.KE386571_gene877	1.5e-53	215.3	Sphingomonadales			5.99.1.2	ko:K03169					ko00000,ko01000,ko03032				Bacteria	1N3MD@1224,2K6VN@204457,2UHFX@28211,COG5531@1,COG5531@2	NA|NA|NA	B	COG5531 SWIB-domain-containing proteins implicated in chromatin remodeling
k127_4300931_76_33	1090319.KE386571_gene878	2.2e-115	421.8	Sphingomonadales													Bacteria	1MVN7@1224,2K0EG@204457,2U1MH@28211,COG3568@1,COG3568@2	NA|NA|NA	L	endonuclease
k127_4300931_76_34	1090318.ATTI01000001_gene1683	1.8e-53	215.7	Sphingomonadales	wbbJ												Bacteria	1N6SQ@1224,2K7Y4@204457,2U5VM@28211,COG0110@1,COG0110@2	NA|NA|NA	S	Hexapeptide repeat of succinyl-transferase
k127_4300931_76_35	627192.SLG_21610	2.2e-70	272.7	Alphaproteobacteria				ko:K04763					ko00000,ko03036				Bacteria	1QV9T@1224,2UBC9@28211,COG4974@1,COG4974@2	NA|NA|NA	L	Belongs to the 'phage' integrase family
k127_4300931_76_40	1112212.JH584235_gene761	1.4e-16	92.0	Sphingomonadales													Bacteria	1NHWQ@1224,2K7WI@204457,2VEHN@28211,COG4197@1,COG4197@2	NA|NA|NA	S	Putative antitoxin of bacterial toxin-antitoxin system, YdaS/YdaT
k127_4300931_76_42	1090319.KE386571_gene41	3.6e-89	336.3	Sphingomonadales													Bacteria	1MV4V@1224,2KET3@204457,2TV9X@28211,COG4254@1,COG4254@2	NA|NA|NA	S	FecR protein
k127_4300931_76_43	1090319.KE386571_gene42	3.5e-254	884.0	Sphingomonadales													Bacteria	1MWEC@1224,2K3M5@204457,2U04Z@28211,COG2831@1,COG2831@2	NA|NA|NA	U	Haemolysin secretion/activation protein ShlB/FhaC/HecB
k127_4300931_76_44	1090318.ATTI01000001_gene1093	0.0	1233.8	Sphingomonadales													Bacteria	1MU2C@1224,2KE9I@204457,2TW2U@28211,COG5001@1,COG5001@2	NA|NA|NA	T	CHASE2
k127_4300931_76_46	497321.C664_08763	4.3e-44	185.3	Bacteria													Bacteria	2EFDX@1,3396Q@2	NA|NA|NA
k127_4300931_76_48	1090319.KE386571_gene2212	1.1e-91	342.8	Sphingomonadales													Bacteria	1PAM2@1224,29ET6@1,2K6RD@204457,2UX9E@28211,301QY@2	NA|NA|NA
k127_4300931_76_50	1112212.JH584235_gene750	2e-33	148.3	Sphingomonadales													Bacteria	1MW7K@1224,2K14U@204457,2TSDW@28211,COG4626@1,COG4626@2	NA|NA|NA	S	Phage Terminase
k127_4300931_76_51	1335760.ASTG01000005_gene1239	2e-148	533.5	Sphingomonadales													Bacteria	1MXM8@1224,2K26Z@204457,2TTJ3@28211,COG5448@1,COG5448@2	NA|NA|NA	S	Conserved hypothetical protein 2217 (DUF2460)
k127_4300931_76_53	1090319.KE386571_gene2220	4.1e-104	384.4	Proteobacteria			3.2.1.17	ko:K01185					ko00000,ko01000				Bacteria	1MZJD@1224,COG3772@1,COG3772@2	NA|NA|NA	G	lysozyme
k127_4300931_76_55	555793.WSK_2159	2.2e-82	313.2	Alphaproteobacteria			3.1.3.5,3.6.1.45	ko:K11751	ko00230,ko00240,ko00760,ko01100,ko01110,map00230,map00240,map00760,map01100,map01110		R00183,R00511,R00963,R01126,R01227,R01569,R01664,R01968,R02088,R02102,R02323,R02719,R03346	RC00017	ko00000,ko00001,ko01000				Bacteria	1NN1R@1224,2UK06@28211,COG2755@1,COG2755@2	NA|NA|NA	E	GDSL-like Lipase/Acylhydrolase family
k127_4300931_76_56	78245.Xaut_3568	2.3e-46	193.4	Alphaproteobacteria													Bacteria	1QVKS@1224,2U2KQ@28211,COG3693@1,COG3693@2	NA|NA|NA	G	PFAM glycoside hydrolase, family 10
k127_4300931_76_57	1090319.KE386571_gene481	4.8e-186	657.1	Alphaproteobacteria													Bacteria	1NZ6I@1224,2AKQX@1,2UTYQ@28211,31BHR@2	NA|NA|NA	S	O-Antigen ligase
k127_4300931_76_58	1112214.AHIS01000084_gene3687	2.8e-111	408.3	Sphingomonadales	dam		2.1.1.72	ko:K06223	ko03430,map03430				ko00000,ko00001,ko01000,ko02048,ko03032,ko03400				Bacteria	1P85S@1224,2K2FK@204457,2TS2X@28211,COG0338@1,COG0338@2	NA|NA|NA	L	D12 class N6 adenine-specific DNA methyltransferase
k127_4300931_76_59	1090318.ATTI01000001_gene2529	3.3e-72	278.1	Sphingomonadales													Bacteria	1PZ3Z@1224,2K462@204457,2TTEE@28211,COG2135@1,COG2135@2	NA|NA|NA	S	SOS response associated peptidase (SRAP)
k127_4300931_76_60	1090319.KE386571_gene2226	1.6e-147	529.3	Sphingomonadales													Bacteria	1MU23@1224,2K06E@204457,2TS2G@28211,COG0582@1,COG0582@2	NA|NA|NA	L	Belongs to the 'phage' integrase family
k127_8322829_77_1	1090319.KE386571_gene2742	6.6e-176	623.2	Sphingomonadales	rho	GO:0003674,GO:0003676,GO:0003723,GO:0005488,GO:0005515,GO:0005575,GO:0005622,GO:0005623,GO:0005737,GO:0005829,GO:0006139,GO:0006351,GO:0006353,GO:0006725,GO:0006807,GO:0008150,GO:0008152,GO:0009058,GO:0009059,GO:0009987,GO:0010467,GO:0016070,GO:0018130,GO:0019438,GO:0032774,GO:0034641,GO:0034645,GO:0034654,GO:0042802,GO:0043170,GO:0044237,GO:0044238,GO:0044249,GO:0044260,GO:0044271,GO:0044424,GO:…		ko:K02887,ko:K03628	ko03010,ko03018,map03010,map03018	M00178			br01610,ko00000,ko00001,ko00002,ko03011,ko03019,ko03021				Bacteria	1MUCF@1224,2K1UD@204457,2TRB4@28211,COG1158@1,COG1158@2	NA|NA|NA	K	Facilitates transcription termination by a mechanism that involves Rho binding to the nascent RNA, activation of Rho's RNA-dependent ATPase activity, and release of the mRNA from the DNA template
k127_8322829_77_2	1090319.KE386571_gene2743	9.6e-77	292.7	Sphingomonadales	MA20_24805			ko:K08973					ko00000				Bacteria	1RHGS@1224,2K4J9@204457,2U987@28211,COG1981@1,COG1981@2	NA|NA|NA	S	membrane
k127_8322829_77_3	1090319.KE386571_gene2744	7e-168	596.7	Sphingomonadales	hemE	GO:0003674,GO:0003824,GO:0004853,GO:0005575,GO:0005622,GO:0005623,GO:0005737,GO:0005829,GO:0006725,GO:0006778,GO:0006779,GO:0006783,GO:0006807,GO:0008150,GO:0008152,GO:0009058,GO:0009987,GO:0016829,GO:0016830,GO:0016831,GO:0018130,GO:0019438,GO:0033013,GO:0033014,GO:0034641,GO:0042168,GO:0042440,GO:0044237,GO:0044249,GO:0044271,GO:0044424,GO:0044444,GO:0044464,GO:0046148,GO:0046483,GO:0051186,GO:…	4.1.1.37	ko:K01599	ko00860,ko01100,ko01110,map00860,map01100,map01110	M00121	R03197,R04972	RC00872	ko00000,ko00001,ko00002,ko01000				Bacteria	1MUG1@1224,2JZZP@204457,2TQQV@28211,COG0407@1,COG0407@2	NA|NA|NA	H	Catalyzes the decarboxylation of four acetate groups of uroporphyrinogen-III to yield coproporphyrinogen-III
k127_8322829_77_4	1090319.KE386571_gene2745	2.6e-149	534.6	Sphingomonadales	yqfL		2.7.11.33,2.7.4.28	ko:K09773					ko00000,ko01000				Bacteria	1MUHU@1224,2K0GA@204457,2TT66@28211,COG1806@1,COG1806@2	NA|NA|NA	S	Bifunctional serine threonine kinase and phosphorylase involved in the regulation of the pyruvate, phosphate dikinase (PPDK) by catalyzing its phosphorylation dephosphorylation
k127_8322829_77_5	1090319.KE386571_gene2746	6.1e-100	370.2	Sphingomonadales	maf	GO:0003674,GO:0003824,GO:0005575,GO:0005618,GO:0005623,GO:0016462,GO:0016787,GO:0016817,GO:0016818,GO:0030312,GO:0044464,GO:0047429,GO:0071944	1.1.1.25,2.1.1.190	ko:K00014,ko:K03215,ko:K06287	ko00400,ko01100,ko01110,ko01130,ko01230,map00400,map01100,map01110,map01130,map01230	M00022	R02413	RC00206	ko00000,ko00001,ko00002,ko01000,ko03009				Bacteria	1RDA9@1224,2K2S3@204457,2U9H5@28211,COG0424@1,COG0424@2	NA|NA|NA	D	Maf-like protein
k127_8322829_77_6	1090319.KE386571_gene2747	1.3e-137	495.7	Sphingomonadales	aroE	GO:0000166,GO:0003674,GO:0003824,GO:0004764,GO:0005488,GO:0005575,GO:0005622,GO:0005623,GO:0005737,GO:0005829,GO:0006082,GO:0008150,GO:0008152,GO:0009058,GO:0009423,GO:0009987,GO:0016053,GO:0016491,GO:0016614,GO:0016616,GO:0019632,GO:0019752,GO:0032787,GO:0036094,GO:0043436,GO:0043648,GO:0043650,GO:0044237,GO:0044249,GO:0044281,GO:0044283,GO:0044424,GO:0044444,GO:0044464,GO:0046394,GO:0046417,GO:…	1.1.1.25	ko:K00014	ko00400,ko01100,ko01110,ko01130,ko01230,map00400,map01100,map01110,map01130,map01230	M00022	R02413	RC00206	ko00000,ko00001,ko00002,ko01000				Bacteria	1MVH4@1224,2K1U1@204457,2TS99@28211,COG0169@1,COG0169@2	NA|NA|NA	E	Involved in the biosynthesis of the chorismate, which leads to the biosynthesis of aromatic amino acids. Catalyzes the reversible NADPH linked reduction of 3-dehydroshikimate (DHSA) to yield shikimate (SA)
k127_8322829_77_7	1090319.KE386571_gene2748	1e-86	326.2	Sphingomonadales	coaE	GO:0003674,GO:0003824,GO:0004140,GO:0006139,GO:0006163,GO:0006164,GO:0006725,GO:0006732,GO:0006753,GO:0006793,GO:0006796,GO:0006807,GO:0008150,GO:0008152,GO:0009058,GO:0009108,GO:0009117,GO:0009150,GO:0009152,GO:0009165,GO:0009259,GO:0009260,GO:0009987,GO:0015936,GO:0015937,GO:0016301,GO:0016310,GO:0016740,GO:0016772,GO:0016773,GO:0018130,GO:0019438,GO:0019637,GO:0019693,GO:0033865,GO:0033866,GO:…	2.7.1.24,3.2.2.23,4.2.99.18,5.4.99.23	ko:K00859,ko:K06180,ko:K10563	ko00770,ko01100,ko03410,map00770,map01100,map03410	M00120	R00130	RC00002,RC00078	ko00000,ko00001,ko00002,ko01000,ko03009,ko03400				Bacteria	1RCXT@1224,2K3YB@204457,2U765@28211,COG0237@1,COG0237@2	NA|NA|NA	H	Catalyzes the phosphorylation of the 3'-hydroxyl group of dephosphocoenzyme A to form coenzyme A
k127_8322829_77_8	1090319.KE386571_gene2749	8.1e-120	436.4	Sphingomonadales	dnaQ	GO:0003674,GO:0003824,GO:0004518,GO:0004527,GO:0005575,GO:0005622,GO:0005623,GO:0005737,GO:0005829,GO:0006139,GO:0006259,GO:0006260,GO:0006261,GO:0006281,GO:0006725,GO:0006807,GO:0006950,GO:0006974,GO:0008150,GO:0008152,GO:0008408,GO:0009058,GO:0009059,GO:0009360,GO:0009987,GO:0016787,GO:0016788,GO:0032991,GO:0033554,GO:0034641,GO:0034645,GO:0042575,GO:0043170,GO:0044237,GO:0044238,GO:0044249,GO:…	2.7.7.7,3.1.26.4	ko:K02342,ko:K14159	ko00230,ko00240,ko01100,ko03030,ko03430,ko03440,map00230,map00240,map01100,map03030,map03430,map03440	M00260	R00375,R00376,R00377,R00378	RC02795	ko00000,ko00001,ko00002,ko01000,ko03032,ko03400				Bacteria	1MV8Z@1224,2K06H@204457,2TTFF@28211,COG0847@1,COG0847@2	NA|NA|NA	L	DNA polymerase III is a complex, multichain enzyme responsible for most of the replicative synthesis in bacteria. The epsilon subunit contain the editing function and is a proofreading 3'-5' exonuclease
k127_8322829_77_9	1090318.ATTI01000001_gene149	1.7e-97	362.1	Sphingomonadales	hpf	GO:0003674,GO:0005488,GO:0005575,GO:0005618,GO:0005622,GO:0005623,GO:0005737,GO:0005829,GO:0005840,GO:0005886,GO:0006417,GO:0006446,GO:0006448,GO:0006950,GO:0008150,GO:0009266,GO:0009409,GO:0009628,GO:0009889,GO:0009890,GO:0009892,GO:0010468,GO:0010556,GO:0010558,GO:0010605,GO:0010608,GO:0010629,GO:0015935,GO:0016020,GO:0017148,GO:0019222,GO:0022626,GO:0022627,GO:0030312,GO:0031323,GO:0031324,GO:…		ko:K05808,ko:K05809					ko00000,ko03009				Bacteria	1MZHW@1224,2K2CA@204457,2TV3J@28211,COG1544@1,COG1544@2	NA|NA|NA	J	Required for dimerization of active 70S ribosomes into 100S ribosomes in stationary phase
k127_8322829_77_10	1090319.KE386571_gene2751	8.7e-65	253.1	Sphingomonadales	ptsN	GO:0001932,GO:0001934,GO:0003674,GO:0003824,GO:0004857,GO:0005215,GO:0005575,GO:0005622,GO:0005623,GO:0005737,GO:0005829,GO:0005886,GO:0006810,GO:0008047,GO:0008150,GO:0008643,GO:0009401,GO:0009893,GO:0010033,GO:0010243,GO:0010562,GO:0010604,GO:0015144,GO:0016020,GO:0016740,GO:0016772,GO:0016773,GO:0019207,GO:0019209,GO:0019220,GO:0019222,GO:0019887,GO:0022804,GO:0022857,GO:0022898,GO:0030234,GO:…	2.7.1.202	ko:K02768,ko:K02769,ko:K02770,ko:K02806	ko00051,ko01100,ko01120,ko02060,map00051,map01100,map01120,map02060	M00273	R03232	RC00017,RC03206	ko00000,ko00001,ko00002,ko01000,ko02000	4.A.2.1			Bacteria	1RD0E@1224,2K6E5@204457,2U7B0@28211,COG1762@1,COG1762@2	NA|NA|NA	G	PTS IIA-like nitrogen-regulatory protein PtsN
k127_8322829_77_11	1090319.KE386571_gene2752	3.1e-75	287.7	Sphingomonadales													Bacteria	1RFI9@1224,2K4EA@204457,2UF80@28211,COG2050@1,COG2050@2	NA|NA|NA	Q	Thioesterase superfamily
k127_8322829_77_12	1090318.ATTI01000001_gene152	2e-47	194.9	Sphingomonadales	MA20_15690		6.3.5.2	ko:K01951	ko00230,ko00983,ko01100,map00230,map00983,map01100	M00050	R01230,R01231,R08244	RC00010,RC00204	ko00000,ko00001,ko00002,ko01000,ko01002				Bacteria	1N1KU@1224,2K70S@204457,2UFES@28211,COG5447@1,COG5447@2	NA|NA|NA	S	Protein of unknown function (DUF1491)
k127_8322829_77_13	1090319.KE386571_gene2754	1.2e-68	266.2	Sphingomonadales	cwlJ		3.5.1.28	ko:K01449			R04112	RC00064,RC00141	ko00000,ko01000				Bacteria	1RDSV@1224,2K4PG@204457,2U8XY@28211,COG3773@1,COG3773@2	NA|NA|NA	M	COG3773 Cell wall hydrolyses involved in spore germination
k127_8322829_77_14	1090319.KE386571_gene2755	3.3e-68	264.2	Sphingomonadales	MA20_23405												Bacteria	1RDXW@1224,2K5GG@204457,2U73Y@28211,COG5321@1,COG5321@2	NA|NA|NA	S	DNA repair protein MmcB-like
k127_8322829_77_15	1090319.KE386571_gene2756	5.1e-49	201.1	Sphingomonadales													Bacteria	1RFFD@1224,2K4S6@204457,2U8T6@28211,COG0666@1,COG0666@2	NA|NA|NA	S	Ankyrin repeat
k127_8322829_77_16	1090319.KE386571_gene2757	2.7e-100	371.3	Sphingomonadales	senC	GO:0003674,GO:0005048,GO:0005488,GO:0033218,GO:0042277		ko:K03619,ko:K07152					ko00000,ko03029				Bacteria	1RHJ8@1224,2K4RS@204457,2U0Q3@28211,COG1999@1,COG1999@2	NA|NA|NA	S	protein SCO1 SenC PrrC, involved in biogenesis of respiratory and photosynthetic systems
k127_8322829_77_17	1090319.KE386571_gene2758	1.1e-82	312.4	Sphingomonadales	MA20_15575			ko:K09160					ko00000				Bacteria	1RHMX@1224,2K4JE@204457,2U99S@28211,COG2983@1,COG2983@2	NA|NA|NA	S	Belongs to the UPF0260 family
k127_8322829_77_18	1090319.KE386571_gene2759	6.8e-111	406.8	Sphingomonadales	MA20_23375			ko:K07043					ko00000				Bacteria	1MXZU@1224,2KD5F@204457,2U9TZ@28211,COG1451@1,COG1451@2	NA|NA|NA	S	Protein of unknown function DUF45
k127_8322829_77_19	1090319.KE386571_gene2760	0.0	1263.4	Sphingomonadales	mrcB		2.4.1.129,3.4.16.4	ko:K05365,ko:K05366	ko00550,ko01100,ko01501,map00550,map01100,map01501		R04519	RC00005,RC00049	ko00000,ko00001,ko01000,ko01003,ko01011		GT51		Bacteria	1QTST@1224,2K0HX@204457,2TQQ8@28211,COG0744@1,COG0744@2	NA|NA|NA	M	penicillin-binding protein
k127_8322829_77_20	1550073.JROH01000023_gene818	9.5e-26	122.9	Sphingomonadales													Bacteria	1Q843@1224,2A32S@1,2K7B7@204457,2UTZY@28211,30RHQ@2	NA|NA|NA
k127_8322829_77_21	1219049.SP5_066_00200	3.8e-27	127.5	Sphingomonadales													Bacteria	1PGEG@1224,29SFN@1,2K73N@204457,2UUQI@28211,30DKH@2	NA|NA|NA
k127_8322829_77_22	1090318.ATTI01000001_gene160	2.7e-100	371.7	Sphingomonadales													Bacteria	1RF95@1224,2E521@1,2K2DR@204457,2U8QW@28211,32ZVA@2	NA|NA|NA	S	zinc-ribbon domain
k127_8322829_77_23	1090319.KE386571_gene2762	3.2e-109	401.4	Sphingomonadales	ftsE	GO:0000166,GO:0000287,GO:0000910,GO:0003674,GO:0003824,GO:0005488,GO:0005524,GO:0005575,GO:0005622,GO:0005623,GO:0005737,GO:0005886,GO:0007049,GO:0008144,GO:0008150,GO:0008356,GO:0009898,GO:0009966,GO:0009987,GO:0010646,GO:0016020,GO:0016043,GO:0016462,GO:0016787,GO:0016817,GO:0016818,GO:0016887,GO:0017076,GO:0017111,GO:0019897,GO:0019898,GO:0022402,GO:0022603,GO:0022607,GO:0023051,GO:0030145,GO:…		ko:K09811,ko:K09812	ko02010,map02010	M00256			ko00000,ko00001,ko00002,ko02000,ko03036	3.A.1.140			Bacteria	1MVQ4@1224,2JZVB@204457,2TS9Y@28211,COG2884@1,COG2884@2	NA|NA|NA	D	cell division
k127_8322829_77_24	1090319.KE386571_gene2763	6.1e-88	330.9	Sphingomonadales	ftsX			ko:K09811	ko02010,map02010	M00256			ko00000,ko00001,ko00002,ko02000,ko03036	3.A.1.140			Bacteria	1MXKQ@1224,2K43P@204457,2TSNT@28211,COG2177@1,COG2177@2	NA|NA|NA	D	Cell division protein
k127_8322829_77_25	1090319.KE386571_gene2764	6.4e-88	330.1	Sphingomonadales	MA20_20455												Bacteria	1RHMV@1224,2K4KS@204457,2U957@28211,COG1434@1,COG1434@2	NA|NA|NA	S	DUF218 domain
k127_8322829_77_26	1090319.KE386571_gene2765	4.3e-113	414.1	Sphingomonadales	plsC		2.3.1.51	ko:K00655	ko00561,ko00564,ko01100,ko01110,map00561,map00564,map01100,map01110	M00089	R02241,R09381	RC00004,RC00037,RC00039	ko00000,ko00001,ko00002,ko01000,ko01004				Bacteria	1MY51@1224,2K3XJ@204457,2TT3P@28211,COG0204@1,COG0204@2	NA|NA|NA	I	Acyltransferase
k127_8322829_77_27	1090319.KE386571_gene2766	1.8e-71	275.4	Sphingomonadales	yceD	GO:0005575,GO:0005622,GO:0005623,GO:0005737,GO:0005829,GO:0008150,GO:0040007,GO:0044424,GO:0044444,GO:0044464		ko:K07040					ko00000				Bacteria	1N7C2@1224,2K4K6@204457,2UC4J@28211,COG1399@1,COG1399@2	NA|NA|NA	S	Uncharacterized ACR, COG1399
k127_8322829_77_28	1090319.KE386571_gene2767	4.3e-57	227.6	Sphingomonadales				ko:K17662					ko00000,ko03029				Bacteria	1N12T@1224,2K5B4@204457,2UCES@28211,COG5452@1,COG5452@2	NA|NA|NA	S	Ubiquinol-cytochrome C chaperone
k127_8322829_77_29	1090319.KE386571_gene2768	2.3e-70	271.6	Sphingomonadales	MA20_36760												Bacteria	1RHYM@1224,2K4H5@204457,2UBU9@28211,COG2913@1,COG2913@2	NA|NA|NA	J	Small protein A (tmRNA-binding)
k127_8322829_77_30	1090319.KE386571_gene2769	6.4e-35	154.1	Sphingomonadales													Bacteria	1N92K@1224,2K55J@204457,2UHG8@28211,COG5455@1,COG5455@2	NA|NA|NA	S	Nickel/cobalt transporter regulator
k127_8322829_77_31	1090319.KE386571_gene2770	3.6e-212	744.2	Sphingomonadales			2.4.1.336	ko:K02359,ko:K11740,ko:K19003	ko00561,ko01100,ko04320,map00561,map01100,map04320		R02689	RC00005,RC00059	ko00000,ko00001,ko01000,ko01003		GT2		Bacteria	1P7GR@1224,2K0A7@204457,2TS4P@28211,COG1215@1,COG1215@2	NA|NA|NA	M	COG1215 Glycosyltransferases, probably involved in cell wall biogenesis
k127_8322829_77_32	1090318.ATTI01000001_gene170	1.3e-97	363.2	Sphingomonadales													Bacteria	1N2QY@1224,2AKVH@1,2K69U@204457,2UDTI@28211,31BNP@2	NA|NA|NA
k127_8322829_77_33	1090319.KE386571_gene2772	3.3e-153	547.7	Sphingomonadales	MA20_19835			ko:K07090					ko00000				Bacteria	1MWX2@1224,2K1QQ@204457,2TRIC@28211,COG0730@1,COG0730@2	NA|NA|NA	S	membrane transporter protein
k127_8322829_77_34	1090319.KE386571_gene2773	2.1e-129	468.4	Sphingomonadales	MA20_19830												Bacteria	1NHGB@1224,2AFUA@1,2JZXR@204457,2TQWW@28211,315WQ@2	NA|NA|NA	S	Putative transmembrane protein (Alph_Pro_TM)
k127_8322829_77_35	1090319.KE386571_gene2774	2.4e-303	1047.3	Sphingomonadales	MA20_26515			ko:K06915					ko00000				Bacteria	1MUSH@1224,2K091@204457,2TUN9@28211,COG0433@1,COG0433@2	NA|NA|NA	S	Domain of unknown function DUF87
k127_8322829_77_36	1090319.KE386571_gene2775	1.3e-64	252.3	Sphingomonadales													Bacteria	1RGXV@1224,2K605@204457,2U9EH@28211,COG5579@1,COG5579@2	NA|NA|NA	S	Protein of unknown function (DUF1810)
k127_8322829_77_39	1090319.KE386571_gene2778	1.3e-177	629.0	Sphingomonadales			2.7.7.65	ko:K13590	ko04112,map04112				ko00000,ko00001,ko01000				Bacteria	1NC00@1224,2K2K4@204457,2TU9T@28211,COG2199@1,COG3706@2	NA|NA|NA	T	Diguanylate cyclase
k127_8322829_77_40	1090319.KE386571_gene2779	7e-87	326.6	Sphingomonadales			1.11.1.15	ko:K03564					ko00000,ko01000				Bacteria	1RHSM@1224,2K56N@204457,2U9FF@28211,COG1225@1,COG1225@2	NA|NA|NA	O	Peroxiredoxin
k127_8322829_77_41	1090319.KE386571_gene2780	5.6e-206	723.4	Sphingomonadales	crtL		5.5.1.19	ko:K06443	ko00906,ko01100,ko01110,map00906,map01100,map01110	M00097	R03824,R04801,R05341,R06962,R07856	RC01004,RC01964	ko00000,ko00001,ko00002,ko01000				Bacteria	1N8DE@1224,2K0B6@204457,2TU88@28211,COG0654@1,COG0654@2	NA|NA|NA	CH	Lycopene cyclase protein
k127_8322829_77_42	1090319.KE386571_gene2781	1.4e-281	974.9	Sphingomonadales	crtI		1.3.99.26,1.3.99.28,1.3.99.29,1.3.99.31	ko:K10027	ko00906,ko01100,ko01110,map00906,map01100,map01110		R04787,R04798,R04800,R09691,R09692	RC01214,RC02088,RC02605	ko00000,ko00001,ko01000				Bacteria	1MV2R@1224,2K17H@204457,2TSR0@28211,COG1233@1,COG1233@2	NA|NA|NA	Q	Phytoene dehydrogenase
k127_8322829_77_43	1120792.JAFV01000001_gene271	5.7e-48	198.0	Methylocystaceae													Bacteria	1REK1@1224,2UAYD@28211,370H6@31993,COG2442@1,COG2442@2	NA|NA|NA	S	InterPro IPR007367
k127_8322829_77_44	1090319.KE386571_gene2782	4.5e-274	949.9	Sphingomonadales	thiC	GO:0003674,GO:0003824,GO:0005575,GO:0005622,GO:0005623,GO:0005737,GO:0005829,GO:0005886,GO:0006725,GO:0006766,GO:0006767,GO:0006772,GO:0006790,GO:0006807,GO:0008150,GO:0008152,GO:0009058,GO:0009110,GO:0009228,GO:0009987,GO:0016020,GO:0017144,GO:0018130,GO:0019438,GO:0034641,GO:0040007,GO:0042364,GO:0042723,GO:0042724,GO:0044237,GO:0044249,GO:0044271,GO:0044272,GO:0044281,GO:0044283,GO:0044424,GO:…	4.1.99.17	ko:K03147	ko00730,ko01100,map00730,map01100	M00127	R03472	RC03251,RC03252	ko00000,ko00001,ko00002,ko01000			iECABU_c1320.ECABU_c45100,iYO844.BSU08790	Bacteria	1MUVV@1224,2JZYN@204457,2TS0S@28211,COG0422@1,COG0422@2	NA|NA|NA	H	Catalyzes the synthesis of the hydroxymethylpyrimidine phosphate (HMP-P) moiety of thiamine from aminoimidazole ribotide (AIR) in a radical S-adenosyl-L-methionine (SAM)-dependent reaction
k127_4538506_78_1	1090319.KE386571_gene1015	9.8e-38	162.2	Sphingomonadales	rpmE	GO:0008150,GO:0040007		ko:K02909	ko03010,map03010	M00178			br01610,ko00000,ko00001,ko00002,ko03011				Bacteria	1MZ69@1224,2K643@204457,2UBSC@28211,COG0254@1,COG0254@2	NA|NA|NA	J	50S ribosomal protein L31
k127_4538506_78_2	1090319.KE386571_gene1014	6.8e-53	213.0	Sphingomonadales													Bacteria	1Q78Z@1224,2AKMS@1,2K603@204457,2VDDN@28211,31BE8@2	NA|NA|NA	S	PilZ domain
k127_4538506_78_3	1090319.KE386571_gene1013	4.1e-252	877.1	Sphingomonadales	glpD		1.1.5.3	ko:K00111	ko00564,ko01110,map00564,map01110		R00848	RC00029	ko00000,ko00001,ko01000				Bacteria	1MUMY@1224,2K0SB@204457,2TU11@28211,COG0578@1,COG0578@2	NA|NA|NA	C	Belongs to the FAD-dependent glycerol-3-phosphate dehydrogenase family
k127_4538506_78_4	1090319.KE386571_gene1012	1.5e-141	508.8	Sphingomonadales	glpF			ko:K02440					ko00000,ko02000	1.A.8.1,1.A.8.2			Bacteria	1MXTJ@1224,2K36E@204457,2UQBS@28211,COG0580@1,COG0580@2	NA|NA|NA	G	Major intrinsic protein
k127_4538506_78_5	1090319.KE386571_gene1011	1.1e-278	965.3	Sphingomonadales	glpK	GO:0003674,GO:0003824,GO:0004370,GO:0005975,GO:0006066,GO:0006071,GO:0006793,GO:0006796,GO:0008150,GO:0008152,GO:0009987,GO:0016301,GO:0016310,GO:0016740,GO:0016772,GO:0016773,GO:0019400,GO:0019751,GO:0044237,GO:0044238,GO:0044262,GO:0044281,GO:0071704,GO:1901615	2.7.1.30	ko:K00864	ko00561,ko01100,ko03320,ko04626,map00561,map01100,map03320,map04626		R00847	RC00002,RC00017	ko00000,ko00001,ko01000,ko04147				Bacteria	1MUP7@1224,2K01R@204457,2TRD7@28211,COG0554@1,COG0554@2	NA|NA|NA	C	Key enzyme in the regulation of glycerol uptake and metabolism. Catalyzes the phosphorylation of glycerol to yield sn- glycerol 3-phosphate
k127_4538506_78_6	1090319.KE386571_gene1010	4.6e-225	786.9	Sphingomonadales				ko:K08191					ko00000,ko02000	2.A.1.14.2			Bacteria	1MV04@1224,2K0AF@204457,2U55E@28211,COG2271@1,COG2271@2	NA|NA|NA	G	Major facilitator superfamily
k127_4538506_78_7	1090319.KE386571_gene1009	0.0	1649.4	Sphingomonadales													Bacteria	1MV8W@1224,2JZWC@204457,2TURS@28211,COG1629@1,COG1629@2,COG4771@2	NA|NA|NA	P	TonB-dependent Receptor Plug Domain
k127_4538506_78_8	1090318.ATTI01000001_gene1765	7.7e-116	423.3	Sphingomonadales				ko:K05799					ko00000,ko03000				Bacteria	1MUP9@1224,2K238@204457,2TV1R@28211,COG2186@1,COG2186@2	NA|NA|NA	K	FCD domain
k127_4538506_78_9	1090319.KE386571_gene1007	6.7e-254	882.9	Sphingomonadales													Bacteria	1PECC@1224,2K2AA@204457,2V706@28211,COG1082@1,COG1082@2,COG2152@1,COG2152@2	NA|NA|NA	G	Domain of Unknown Function (DUF1080)
k127_4538506_78_10	1090319.KE386571_gene1006	3.1e-245	854.0	Sphingomonadales													Bacteria	1MWNK@1224,2K1TG@204457,2U4BM@28211,COG0673@1,COG0673@2	NA|NA|NA	S	Oxidoreductase family, NAD-binding Rossmann fold
k127_4538506_78_11	1090318.ATTI01000001_gene1762	3.1e-89	335.1	Sphingomonadales	apbE_1		2.7.1.180	ko:K03734					ko00000,ko01000				Bacteria	1NR48@1224,2K2RX@204457,2UQV2@28211,COG1477@1,COG1477@2	NA|NA|NA	H	Flavin transferase that catalyzes the transfer of the FMN moiety of FAD and its covalent binding to the hydroxyl group of a threonine residue in a target flavoprotein
k127_4538506_78_12	1090319.KE386571_gene1004	6.1e-230	803.1	Sphingomonadales													Bacteria	1MV7C@1224,2K2I4@204457,2TT7Y@28211,COG0673@1,COG0673@2	NA|NA|NA	S	Oxidoreductase family, C-terminal alpha/beta domain
k127_4538506_78_13	1090319.KE386571_gene1003	1.1e-209	735.7	Sphingomonadales													Bacteria	1MWUH@1224,2K106@204457,2TV13@28211,COG0673@1,COG0673@2	NA|NA|NA	S	Oxidoreductase family, C-terminal alpha/beta domain
k127_4538506_78_15	1090319.KE386571_gene1002	3.8e-126	457.6	Sphingomonadales	phnP		2.3.1.181,3.1.4.55	ko:K03801,ko:K06167	ko00440,ko00785,ko01100,map00440,map00785,map01100		R07766,R07769,R10205	RC00039,RC00296,RC00992,RC02867	ko00000,ko00001,ko01000				Bacteria	1MVJH@1224,2K1KQ@204457,2TQQN@28211,COG1235@1,COG1235@2	NA|NA|NA	S	COG1235 Metal-dependent hydrolases of the beta-lactamase superfamily I
k127_4538506_78_16	1090319.KE386571_gene1001	4.4e-130	470.7	Sphingomonadales	ycfH	GO:0003674,GO:0003824,GO:0004518,GO:0004536,GO:0005575,GO:0005622,GO:0005623,GO:0005737,GO:0005829,GO:0006139,GO:0006259,GO:0006308,GO:0006725,GO:0006807,GO:0008150,GO:0008152,GO:0009056,GO:0009057,GO:0009987,GO:0016787,GO:0016788,GO:0019439,GO:0034641,GO:0034655,GO:0043170,GO:0044237,GO:0044238,GO:0044248,GO:0044260,GO:0044265,GO:0044270,GO:0044424,GO:0044444,GO:0044464,GO:0046483,GO:0046700,GO:…		ko:K03424					ko00000,ko01000				Bacteria	1MUC0@1224,2K0X6@204457,2TS88@28211,COG0084@1,COG0084@2	NA|NA|NA	L	LuxR family transcriptional regulator
k127_4538506_78_17	1090319.KE386571_gene1000	9.9e-291	1005.4	Sphingomonadales	metG	GO:0003674,GO:0003824,GO:0004812,GO:0004825,GO:0005575,GO:0005622,GO:0005623,GO:0005737,GO:0005886,GO:0006082,GO:0006139,GO:0006399,GO:0006412,GO:0006418,GO:0006431,GO:0006518,GO:0006520,GO:0006725,GO:0006807,GO:0008150,GO:0008152,GO:0009058,GO:0009059,GO:0009987,GO:0010467,GO:0016020,GO:0016070,GO:0016874,GO:0016875,GO:0019538,GO:0019752,GO:0034641,GO:0034645,GO:0034660,GO:0040007,GO:0043038,GO:…	6.1.1.10	ko:K01874	ko00450,ko00970,map00450,map00970	M00359,M00360	R03659,R04773	RC00055,RC00523	ko00000,ko00001,ko00002,ko01000,ko01007,ko03016				Bacteria	1MUBY@1224,2K0VF@204457,2TQKA@28211,COG0143@1,COG0143@2	NA|NA|NA	J	Is required not only for elongation of protein synthesis but also for the initiation of all mRNA translation through initiator tRNA(fMet) aminoacylation
k127_4538506_78_18	1090319.KE386571_gene999	2.9e-158	564.7	Sphingomonadales	holB	GO:0005575,GO:0005622,GO:0005623,GO:0006139,GO:0006259,GO:0006260,GO:0006261,GO:0006725,GO:0006807,GO:0008150,GO:0008152,GO:0009058,GO:0009059,GO:0009360,GO:0009987,GO:0032991,GO:0034641,GO:0034645,GO:0042575,GO:0043170,GO:0044237,GO:0044238,GO:0044249,GO:0044260,GO:0044424,GO:0044464,GO:0046483,GO:0061695,GO:0071704,GO:0090304,GO:1901360,GO:1901576,GO:1902494,GO:1990234	2.7.7.7	ko:K02341	ko00230,ko00240,ko01100,ko03030,ko03430,ko03440,map00230,map00240,map01100,map03030,map03430,map03440	M00260	R00375,R00376,R00377,R00378	RC02795	ko00000,ko00001,ko00002,ko01000,ko03032,ko03400				Bacteria	1MY1W@1224,2JZZA@204457,2TV3E@28211,COG0470@1,COG0470@2	NA|NA|NA	L	DNA polymerase
k127_4538506_78_19	1090319.KE386571_gene998	1.8e-89	335.5	Sphingomonadales	tmk	GO:0003674,GO:0003824,GO:0004798,GO:0005575,GO:0005622,GO:0005623,GO:0005737,GO:0006139,GO:0006220,GO:0006221,GO:0006227,GO:0006233,GO:0006235,GO:0006725,GO:0006753,GO:0006793,GO:0006796,GO:0006807,GO:0008150,GO:0008152,GO:0009041,GO:0009058,GO:0009117,GO:0009123,GO:0009132,GO:0009133,GO:0009138,GO:0009139,GO:0009141,GO:0009142,GO:0009147,GO:0009148,GO:0009165,GO:0009186,GO:0009189,GO:0009196,GO:…	2.7.4.9	ko:K00943	ko00240,ko01100,map00240,map01100	M00053	R02094,R02098	RC00002	ko00000,ko00001,ko00002,ko01000				Bacteria	1MV9C@1224,2K3VU@204457,2U72D@28211,COG0125@1,COG0125@2	NA|NA|NA	F	Phosphorylation of dTMP to form dTDP in both de novo and salvage pathways of dTTP synthesis
k127_4538506_78_20	1090319.KE386571_gene997	3.2e-209	734.2	Sphingomonadales	dacC	GO:0000270,GO:0003674,GO:0003824,GO:0004175,GO:0004180,GO:0004185,GO:0005488,GO:0005575,GO:0005623,GO:0005886,GO:0005887,GO:0006022,GO:0006023,GO:0006024,GO:0006508,GO:0006807,GO:0008144,GO:0008150,GO:0008152,GO:0008233,GO:0008236,GO:0008238,GO:0008360,GO:0008658,GO:0009002,GO:0009058,GO:0009059,GO:0009252,GO:0009273,GO:0009987,GO:0016020,GO:0016021,GO:0016787,GO:0017171,GO:0019538,GO:0022603,GO:…	3.4.16.4	ko:K01286,ko:K07258	ko00550,ko01100,map00550,map01100				ko00000,ko00001,ko01000,ko01002,ko01011			iEC55989_1330.EC55989_2269,iSFV_1184.SFV_0694,iSbBS512_1146.SbBS512_E2506,iYL1228.KPN_00664	Bacteria	1MUU7@1224,2K17Y@204457,2TS1P@28211,COG1686@1,COG1686@2	NA|NA|NA	M	Belongs to the peptidase S11 family
k127_4538506_78_21	1090319.KE386571_gene996	1e-182	646.0	Sphingomonadales	mltB		5.1.3.15	ko:K00786,ko:K01792,ko:K08305	ko00010,ko01100,ko01110,ko01120,ko01130,map00010,map01100,map01110,map01120,map01130		R02739	RC00563	ko00000,ko00001,ko01000,ko01011		GH103		Bacteria	1MUZ3@1224,2K0TV@204457,2TRP0@28211,COG2951@1,COG2951@2	NA|NA|NA	M	Lytic murein transglycosylase
k127_4538506_78_22	1090319.KE386571_gene995	0.0	1473.4	Sphingomonadales				ko:K02014					ko00000,ko02000	1.B.14			Bacteria	1MUNK@1224,2K0ND@204457,2TRCG@28211,COG1629@1,COG4771@2	NA|NA|NA	P	receptor
k127_4538506_78_23	1090319.KE386571_gene994	3.7e-138	497.7	Sphingomonadales				ko:K20276	ko02024,map02024				ko00000,ko00001				Bacteria	1RAIX@1224,2KE5G@204457,2TZF6@28211,COG2755@1,COG2755@2	NA|NA|NA	E	lipolytic protein G-D-S-L family
k127_4538506_78_24	1090318.ATTI01000001_gene1773	6e-77	293.5	Sphingomonadales	putR			ko:K03719					ko00000,ko03000,ko03036				Bacteria	1MX7R@1224,2K3XG@204457,2U7B2@28211,COG1522@1,COG1522@2	NA|NA|NA	K	Transcriptional regulator
k127_4538506_78_25	1090319.KE386571_gene992	0.0	2089.3	Sphingomonadales	putA	GO:0000166,GO:0000976,GO:0000984,GO:0000986,GO:0000987,GO:0001017,GO:0001067,GO:0001130,GO:0001131,GO:0001141,GO:0001217,GO:0003674,GO:0003676,GO:0003677,GO:0003690,GO:0003700,GO:0003824,GO:0003842,GO:0004657,GO:0005488,GO:0005515,GO:0005575,GO:0005623,GO:0005886,GO:0006082,GO:0006355,GO:0006520,GO:0006536,GO:0006560,GO:0006562,GO:0006807,GO:0008150,GO:0008152,GO:0009056,GO:0009063,GO:0009064,GO:…	1.2.1.88,1.3.8.7,1.5.5.2	ko:K00249,ko:K00294,ko:K13821	ko00071,ko00250,ko00280,ko00330,ko00410,ko00640,ko01100,ko01110,ko01130,ko01200,ko01212,ko03320,map00071,map00250,map00280,map00330,map00410,map00640,map01100,map01110,map01130,map01200,map01212,map03320	M00013,M00036,M00087	R00245,R00707,R00708,R00924,R01175,R01253,R01279,R02661,R03172,R03777,R03857,R03990,R04095,R04432,R04444,R04445,R04751,R04754,R05051	RC00052,RC00068,RC00076,RC00080,RC00083,RC00095,RC00148,RC00216,RC00242,RC00246,RC00255	ko00000,ko00001,ko00002,ko01000,ko03000			iPC815.YPO1851,iSbBS512_1146.SbBS512_E2304	Bacteria	1MV93@1224,2K1B6@204457,2TQPT@28211,COG0506@1,COG0506@2,COG4230@1,COG4230@2	NA|NA|NA	CE	Oxidizes proline to glutamate for use as a carbon and nitrogen source
k127_4538506_78_26	1090319.KE386571_gene991	3.2e-203	714.5	Sphingomonadales	nhaA			ko:K03313					ko00000,ko02000	2.A.33.1			Bacteria	1MW15@1224,2K097@204457,2TSI5@28211,COG3004@1,COG3004@2	NA|NA|NA	P	) H( ) antiporter that extrudes sodium in exchange for external protons
k127_4538506_78_27	1090319.KE386571_gene990	3.8e-70	270.8	Sphingomonadales													Bacteria	1NWNJ@1224,2K0MA@204457,2TWQC@28211,COG2202@1,COG2202@2,COG3920@1,COG3920@2	NA|NA|NA	T	HWE histidine kinase
k127_7616030_79_1	1090319.KE386571_gene3057	2.1e-141	508.4	Sphingomonadales	topA	GO:0000287,GO:0003674,GO:0003824,GO:0003916,GO:0003917,GO:0005488,GO:0005575,GO:0005618,GO:0005622,GO:0005623,GO:0005737,GO:0005829,GO:0005886,GO:0008150,GO:0009892,GO:0010605,GO:0016020,GO:0016853,GO:0019219,GO:0019222,GO:0030312,GO:0031323,GO:0031324,GO:0032069,GO:0032074,GO:0040007,GO:0043086,GO:0043167,GO:0043169,GO:0044092,GO:0044424,GO:0044444,GO:0044464,GO:0045934,GO:0046872,GO:0048519,GO:…	5.99.1.2	ko:K03168					ko00000,ko01000,ko03032,ko03400				Bacteria	1MUFZ@1224,2K2HN@204457,2TRGN@28211,COG0550@1,COG0550@2,COG1754@1,COG1754@2	NA|NA|NA	L	Releases the supercoiling and torsional tension of DNA, which is introduced during the DNA replication and transcription, by transiently cleaving and rejoining one strand of the DNA duplex. Introduces a single-strand break via transesterification at a target site in duplex DNA. The scissile phosphodiester is attacked by the catalytic tyrosine of the enzyme, resulting in the formation of a DNA-(5'…
k127_7616030_79_2	1090319.KE386571_gene3056	1.4e-250	871.7	Sphingomonadales													Bacteria	1MX8M@1224,2K1RD@204457,2TUGF@28211,COG2152@1,COG2152@2	NA|NA|NA	G	beta-1,4-mannooligosaccharide phosphorylase
k127_7616030_79_3	1090319.KE386571_gene3055	0.0	1489.2	Sphingomonadales													Bacteria	1R3Q9@1224,2K0U6@204457,2TUPF@28211,COG0438@1,COG0438@2	NA|NA|NA	M	Glycosyl transferases group 1
k127_7616030_79_4	1090319.KE386571_gene3054	2.1e-72	278.1	Sphingomonadales	queF		1.7.1.13	ko:K09457	ko00790,ko01100,map00790,map01100		R07605	RC01875	ko00000,ko00001,ko01000,ko03016				Bacteria	1MW0M@1224,2K3W2@204457,2U57X@28211,COG0780@1,COG0780@2	NA|NA|NA	S	Belongs to the GTP cyclohydrolase I family. QueF type 1 subfamily
k127_7616030_79_5	1090319.KE386571_gene3053	4.8e-138	497.3	Sphingomonadales	sseA		2.8.1.1,2.8.1.2,4.4.1.8	ko:K01011,ko:K01760	ko00270,ko00450,ko00920,ko01100,ko01110,ko01120,ko01230,ko04122,map00270,map00450,map00920,map01100,map01110,map01120,map01230,map04122	M00017	R00782,R01286,R01931,R02408,R03105,R03106,R04941	RC00056,RC00069,RC00214,RC00382,RC00488,RC00710,RC01245,RC02303	ko00000,ko00001,ko00002,ko01000				Bacteria	1MW4B@1224,2K1GF@204457,2TR9R@28211,COG2897@1,COG2897@2	NA|NA|NA	P	Catalyzes the transfer of a sulfur ion to cyanide or to other thiol compounds
k127_7616030_79_6	1090319.KE386571_gene3052	5.4e-220	770.0	Sphingomonadales	metC	GO:0000096,GO:0000098,GO:0003674,GO:0003824,GO:0004121,GO:0005488,GO:0006082,GO:0006090,GO:0006520,GO:0006534,GO:0006790,GO:0006807,GO:0008144,GO:0008150,GO:0008152,GO:0009056,GO:0009063,GO:0009069,GO:0009071,GO:0009093,GO:0009987,GO:0016054,GO:0016829,GO:0016846,GO:0019448,GO:0019450,GO:0019752,GO:0019842,GO:0030170,GO:0032787,GO:0036094,GO:0043167,GO:0043168,GO:0043436,GO:0044237,GO:0044238,GO:…	4.4.1.11,4.4.1.8	ko:K01760,ko:K01761	ko00270,ko00450,ko01100,ko01110,ko01230,map00270,map00450,map01100,map01110,map01230	M00017	R00654,R00782,R01286,R02408,R04770,R04941	RC00056,RC00069,RC00196,RC00348,RC00382,RC00488,RC00710,RC01209,RC01210,RC01245,RC02303	ko00000,ko00001,ko00002,ko01000			iSbBS512_1146.SbBS512_E3435,iUTI89_1310.UTI89_C3428	Bacteria	1MU9E@1224,2K0WB@204457,2TS8Z@28211,COG0626@1,COG0626@2	NA|NA|NA	E	cystathionine beta-lyase
k127_7616030_79_7	1090319.KE386571_gene3051	3.3e-223	780.8	Sphingomonadales	aefA			ko:K05802					ko00000,ko02000	1.A.23.1.1			Bacteria	1MWSA@1224,2K0A6@204457,2TRKK@28211,COG3264@1,COG3264@2	NA|NA|NA	M	mechanosensitive ion channel
k127_7616030_79_8	1090319.KE386571_gene3050	2.8e-66	258.1	Sphingomonadales													Bacteria	1RG08@1224,2C068@1,2K56D@204457,2U9FG@28211,30N9J@2	NA|NA|NA	S	Protein of unknown function (DUF3035)
k127_6194310_80_2	1090319.KE386571_gene886	7.4e-202	709.9	Sphingomonadales													Bacteria	1NT3F@1224,2KCJY@204457,2UQCM@28211,COG0642@1,COG2205@2	NA|NA|NA	T	PhoQ Sensor
k127_6194310_80_3	1090319.KE386571_gene885	2.1e-120	438.3	Sphingomonadales													Bacteria	1MU67@1224,2K1RM@204457,2TRTZ@28211,COG0745@1,COG0745@2	NA|NA|NA	T	COG0745 Response regulators consisting of a CheY-like receiver domain and a winged-helix DNA-binding domain
k127_6194310_80_5	1090319.KE386571_gene883	0.0	2072.4	Sphingomonadales			3.5.1.104	ko:K22278					ko00000,ko01000				Bacteria	1MXG7@1224,2K1ER@204457,2TVZ5@28211,COG0726@1,COG0726@2,COG1215@1,COG1215@2,COG3858@1,COG3858@2	NA|NA|NA	GM	Polysaccharide deacetylase
k127_6194310_80_6	1090319.KE386571_gene882	2.5e-237	827.8	Sphingomonadales													Bacteria	1MY4Y@1224,2K1ZW@204457,2TTG4@28211,COG1680@1,COG1680@2	NA|NA|NA	V	COG1680 Beta-lactamase class C and other penicillin binding proteins
k127_6194310_80_7	1090319.KE386571_gene881	3e-11	74.7	Sphingomonadales													Bacteria	1Q19E@1224,2KDNX@204457,2UC9N@28211,COG3801@1,COG3801@2	NA|NA|NA	S	Catalyzes the transfer of a formyl group from 10- formyltetrahydrofolate to 5-phospho-ribosyl-glycinamide (GAR), producing 5-phospho-ribosyl-N-formylglycinamide (FGAR) and tetrahydrofolate
k127_6194310_80_8	1090319.KE386571_gene880	1.4e-140	505.8	Sphingomonadales													Bacteria	1R918@1224,2CF7S@1,2KCJ3@204457,2UBK2@28211,32S1E@2	NA|NA|NA
k127_6194310_80_9	1090319.KE386571_gene2227	1.6e-21	108.2	Sphingomonadales	repA		5.3.1.12	ko:K01812,ko:K02529,ko:K16210	ko00040,ko01100,map00040,map01100	M00061,M00631	R01482,R01983	RC00376	ko00000,ko00001,ko00002,ko01000,ko02000,ko03000	2.A.2.5			Bacteria	1N8CK@1224,2K5ZC@204457,2UHU3@28211,COG1609@1,COG1609@2	NA|NA|NA	K	Transcriptional regulator
k127_4778137_81_1	46429.BV95_02383	6.9e-26	123.2	Sphingomonadales													Bacteria	1MYVU@1224,2K317@204457,2TTHA@28211,COG0702@1,COG0702@2	NA|NA|NA	GM	NAD(P)H-binding
k127_4778137_81_2	1470591.BW41_01676	2.7e-36	158.3	Sphingomonadales													Bacteria	1N97A@1224,2DPPG@1,2K5G8@204457,2UBCD@28211,332W3@2	NA|NA|NA
k127_4778137_81_3	46429.BV95_02385	4.7e-120	437.6	Sphingomonadales				ko:K03088					ko00000,ko03021				Bacteria	1MXVA@1224,2K2RW@204457,2TV85@28211,COG1595@1,COG1595@2	NA|NA|NA	K	Belongs to the sigma-70 factor family
k127_4778137_81_4	1242864.D187_005252	1.5e-58	232.3	Proteobacteria													Bacteria	1RAJ4@1224,COG2128@1,COG2128@2	NA|NA|NA	S	Antioxidant protein with alkyl hydroperoxidase activity. Required for the reduction of the AhpC active site cysteine residues and for the regeneration of the AhpC enzyme activity
k127_4778137_81_5	1081640.AGFU01000014_gene2099	4e-231	808.1	Sphingomonadales			3.2.1.40	ko:K05989					ko00000,ko01000				Bacteria	1PDV0@1224,2K249@204457,2UP3U@28211,COG3408@1,COG3408@2	NA|NA|NA	G	Bacterial alpha-L-rhamnosidase C-terminal domain
k127_4778137_81_6	1081640.AGFU01000014_gene2100	7.4e-239	833.9	Sphingomonadales													Bacteria	1R6QV@1224,2K330@204457,2U2Z8@28211,COG1629@1,COG1629@2,COG4771@2	NA|NA|NA	P	TonB dependent receptor
k127_4778137_81_7	318586.Pden_1221	3.2e-15	87.4	Alphaproteobacteria													Bacteria	1REEB@1224,2U74J@28211,COG3293@1,COG3293@2	NA|NA|NA	L	Transposase
k127_4778137_81_8	629773.AORY01000001_gene2172	2.2e-142	511.9	Sphingomonadales			3.5.2.6	ko:K17836	ko00311,ko01130,ko01501,map00311,map01130,map01501	M00627,M00628	R06363	RC01499	ko00000,ko00001,ko00002,ko01000,ko01504				Bacteria	1NR9Q@1224,2KDS2@204457,2UPKE@28211,COG2367@1,COG2367@2	NA|NA|NA	V	Beta-lactamase enzyme family
k127_4778137_81_9	1219049.SP5_060_00340	3.7e-201	708.0	Sphingomonadales	clcB	GO:0005575,GO:0005623,GO:0005886,GO:0016020,GO:0044464,GO:0071944		ko:K03281					ko00000	2.A.49		iECH74115_1262.ECH74115_2303,iECP_1309.ECP_1536,iECSP_1301.ECSP_2156,iECW_1372.ECW_m1757,iG2583_1286.G2583_1986,iWFL_1372.ECW_m1757	Bacteria	1MV4K@1224,2K15J@204457,2TTBG@28211,COG0038@1,COG0038@2	NA|NA|NA	P	Chloride channel
k127_4778137_81_10	1081640.AGFU01000004_gene1566	2.4e-140	505.4	Sphingomonadales	kch		3.6.1.22	ko:K03426,ko:K10716	ko00760,ko01100,ko04146,map00760,map01100,map04146		R00103,R03004,R11104	RC00002	ko00000,ko00001,ko01000,ko02000	1.A.1.1,1.A.1.13,1.A.1.17,1.A.1.24,1.A.1.25,1.A.1.6			Bacteria	1MXQP@1224,2K11P@204457,2TTRN@28211,COG1226@1,COG1226@2	NA|NA|NA	P	COG1226 Kef-type K transport systems
k127_4778137_81_11	1470591.BW41_01340	1.8e-44	185.3	Sphingomonadales	mscS												Bacteria	1N596@1224,2KCMN@204457,2TR7U@28211,COG0668@1,COG0668@2	NA|NA|NA	M	COG0668 Small-conductance mechanosensitive channel
k127_4778137_81_12	1470591.BW41_02816	0.0	1434.5	Sphingomonadales			1.1.5.2	ko:K00117	ko00030,ko01100,ko01110,ko01130,map00030,map01100,map01110,map01130		R06620	RC00066	ko00000,ko00001,ko01000				Bacteria	1MUQX@1224,2K0W1@204457,2TQMV@28211,COG4993@1,COG4993@2	NA|NA|NA	G	Glucose dehydrogenase
k127_4778137_81_13	1449076.JOOE01000002_gene1009	0.0	1679.1	Sphingomonadales													Bacteria	1MV8W@1224,2K1E2@204457,2TUDX@28211,COG1629@1,COG1629@2,COG4771@2	NA|NA|NA	P	TonB dependent receptor
k127_4778137_81_14	1090318.ATTI01000001_gene1629	4.9e-24	116.7	Sphingomonadales	ypdD												Bacteria	1MXCY@1224,2KDFS@204457,2UNM1@28211,COG3537@1,COG3537@2	NA|NA|NA	G	Glycosyl hydrolase family 92
k127_4778263_82_1	1090319.KE386571_gene37	1.3e-207	728.8	Sphingomonadales													Bacteria	1MV8W@1224,2K1E2@204457,2TUDX@28211,COG1629@1,COG1629@2,COG4771@2	NA|NA|NA	P	TonB dependent receptor
k127_4778263_82_2	1090319.KE386571_gene38	4.9e-193	680.2	Sphingomonadales			3.2.1.21	ko:K05349	ko00460,ko00500,ko00940,ko01100,ko01110,map00460,map00500,map00940,map01100,map01110		R00026,R02558,R02887,R02985,R03527,R04949,R04998,R10035,R10039,R10040	RC00049,RC00059,RC00171,RC00262,RC00397,RC00451,RC00714,RC00746,RC01248	ko00000,ko00001,ko01000		GH3		Bacteria	1NCSE@1224,2K2S4@204457,2U42M@28211,COG3507@1,COG3507@2	NA|NA|NA	G	Glycosyl hydrolases family 43
k127_4778263_82_3	1090319.KE386571_gene39	2.3e-28	131.0	Sphingomonadales	ypdD												Bacteria	1MXCY@1224,2KDFS@204457,2UNM1@28211,COG3537@1,COG3537@2	NA|NA|NA	G	Glycosyl hydrolase family 92
k127_2648866_83_1	1090320.KB900605_gene1128	4e-102	377.5	Sphingomonadales	yebC	GO:0005575,GO:0005622,GO:0005623,GO:0005737,GO:0005829,GO:0044424,GO:0044444,GO:0044464											Bacteria	1MW3X@1224,2K0KW@204457,2TRSK@28211,COG0217@1,COG0217@2	NA|NA|NA	K	transcriptional regulatory protein
k127_2648866_83_2	1090319.KE386571_gene3103	1.1e-259	902.1	Sphingomonadales	MA20_00215			ko:K06915					ko00000				Bacteria	1MVA9@1224,2K0TP@204457,2TTKA@28211,COG0433@1,COG0433@2	NA|NA|NA	S	Domain of unknown function DUF87
k127_2648866_83_3	1090319.KE386571_gene3102	3.5e-69	267.7	Sphingomonadales													Bacteria	1NZFC@1224,2BSQ9@1,2K6MK@204457,2USS4@28211,32MT3@2	NA|NA|NA
k127_2648866_83_4	1090319.KE386571_gene3101	3.3e-37	160.6	Sphingomonadales													Bacteria	1N77J@1224,2K5Z1@204457,2UFX6@28211,COG3750@1,COG3750@2	NA|NA|NA	S	Belongs to the UPF0335 family
k127_2648866_83_5	1090319.KE386571_gene3100	5e-47	193.4	Sphingomonadales	MA20_03865			ko:K09948					ko00000				Bacteria	1MZ3I@1224,2K5WC@204457,2UC11@28211,COG3492@1,COG3492@2	NA|NA|NA	S	protein conserved in bacteria
k127_2648866_83_6	1090319.KE386571_gene3099	2.2e-271	941.0	Sphingomonadales	pyk	GO:0003674,GO:0003824,GO:0004743,GO:0005575,GO:0005622,GO:0005623,GO:0005737,GO:0005829,GO:0005886,GO:0005975,GO:0006082,GO:0006090,GO:0006091,GO:0006096,GO:0006139,GO:0006163,GO:0006164,GO:0006165,GO:0006725,GO:0006732,GO:0006733,GO:0006753,GO:0006754,GO:0006757,GO:0006793,GO:0006796,GO:0006807,GO:0008150,GO:0008152,GO:0009056,GO:0009058,GO:0009108,GO:0009117,GO:0009123,GO:0009124,GO:0009126,GO:…	2.7.1.40	ko:K00873	ko00010,ko00230,ko00620,ko01100,ko01110,ko01120,ko01130,ko01200,ko01230,ko04922,ko04930,ko05165,ko05203,ko05230,map00010,map00230,map00620,map01100,map01110,map01120,map01130,map01200,map01230,map04922,map04930,map05165,map05203,map05230	M00001,M00002,M00049,M00050	R00200,R00430,R01138,R01858,R02320	RC00002,RC00015	ko00000,ko00001,ko00002,ko01000,ko04131,ko04147				Bacteria	1MU21@1224,2K07D@204457,2TRFV@28211,COG0469@1,COG0469@2	NA|NA|NA	G	Belongs to the pyruvate kinase family
k127_2648866_83_8	1090319.KE386571_gene3097	1.5e-59	235.3	Sphingomonadales													Bacteria	1N6UX@1224,2DNR3@1,2K4FA@204457,2UG7C@28211,32YQ5@2	NA|NA|NA
k127_2648866_83_9	1090319.KE386571_gene3096	7.5e-109	399.8	Sphingomonadales			3.8.1.2	ko:K01560,ko:K07025	ko00361,ko00625,ko01100,ko01120,map00361,map00625,map01100,map01120		R05287	RC00697	ko00000,ko00001,ko01000				Bacteria	1RHAB@1224,2K2XU@204457,2U7PV@28211,COG1011@1,COG1011@2	NA|NA|NA	S	Hydrolase
k127_2648866_83_10	1007104.SUS17_693	5e-11	72.4	Sphingomonadales	rpmJ	GO:0003674,GO:0003735,GO:0005198,GO:0005575,GO:0005622,GO:0005623,GO:0005737,GO:0005829,GO:0005840,GO:0006412,GO:0006518,GO:0006807,GO:0008150,GO:0008152,GO:0009058,GO:0009059,GO:0009987,GO:0010467,GO:0015934,GO:0019538,GO:0022625,GO:0022626,GO:0032991,GO:0034641,GO:0034645,GO:0043043,GO:0043170,GO:0043226,GO:0043228,GO:0043229,GO:0043232,GO:0043603,GO:0043604,GO:0044237,GO:0044238,GO:0044249,GO:…		ko:K02919	ko03010,map03010	M00178			br01610,ko00000,ko00001,ko00002,ko03011				Bacteria	1NGBJ@1224,2K7QY@204457,2UJAG@28211,COG0257@1,COG0257@2	NA|NA|NA	J	Belongs to the bacterial ribosomal protein bL36 family
k127_4305316_84_1	1090319.KE386571_gene2319	2.7e-90	337.8	Sphingomonadales													Bacteria	1MVSJ@1224,2K28J@204457,2TV5J@28211,COG1082@1,COG1082@2	NA|NA|NA	G	AP endonuclease
k127_4305316_84_2	1090319.KE386571_gene2320	3.2e-226	790.8	Sphingomonadales				ko:K06610,ko:K08369					ko00000,ko02000	2.A.1,2.A.1.1.27			Bacteria	1R3UK@1224,2KCG7@204457,2UIRZ@28211,COG0738@1,COG0738@2	NA|NA|NA	G	Major Facilitator Superfamily
k127_4305316_84_3	1090319.KE386571_gene2321	5.3e-159	567.0	Sphingomonadales			5.3.1.22	ko:K01816	ko00630,ko01100,map00630,map01100		R01394	RC00511	ko00000,ko00001,ko01000				Bacteria	1NMNH@1224,2KD4W@204457,2UU6N@28211,COG3622@1,COG3622@2	NA|NA|NA	G	Xylose isomerase-like TIM barrel
k127_2414243_85_1	1090319.KE386571_gene439	2.5e-239	834.7	Sphingomonadales	tig	GO:0000413,GO:0003674,GO:0003755,GO:0003824,GO:0005488,GO:0005515,GO:0005575,GO:0005622,GO:0005623,GO:0005737,GO:0005829,GO:0006457,GO:0006458,GO:0006464,GO:0006807,GO:0006950,GO:0008150,GO:0008152,GO:0009266,GO:0009408,GO:0009628,GO:0009987,GO:0016853,GO:0016859,GO:0018193,GO:0018208,GO:0019538,GO:0036211,GO:0042802,GO:0043021,GO:0043022,GO:0043170,GO:0043335,GO:0043412,GO:0044183,GO:0044237,GO:…		ko:K03545					ko00000				Bacteria	1MUJP@1224,2K02U@204457,2TS8W@28211,COG0544@1,COG0544@2	NA|NA|NA	D	Involved in protein export. Acts as a chaperone by maintaining the newly synthesized protein in an open conformation. Functions as a peptidyl-prolyl cis-trans isomerase
k127_2414243_85_2	1090319.KE386571_gene440	9.5e-225	786.2	Sphingomonadales													Bacteria	1N523@1224,28MIW@1,2K2Y3@204457,2TSDJ@28211,2ZAVI@2	NA|NA|NA
k127_2414243_85_3	1090319.KE386571_gene441	1e-141	509.6	Sphingomonadales													Bacteria	1QU2F@1224,2K007@204457,2U0P8@28211,COG1215@1,COG1215@2	NA|NA|NA	M	Glycosyl transferase family 2
k127_2414243_85_4	1090319.KE386571_gene442	9e-119	433.0	Sphingomonadales	clpP		3.4.21.92	ko:K01358	ko04112,ko04212,map04112,map04212				ko00000,ko00001,ko01000,ko01002				Bacteria	1MV46@1224,2JZX6@204457,2TR5M@28211,COG0740@1,COG0740@2	NA|NA|NA	OU	Cleaves peptides in various proteins in a process that requires ATP hydrolysis. Has a chymotrypsin-like activity. Plays a major role in the degradation of misfolded proteins
k127_2414243_85_5	1030157.AFMP01000008_gene3203	6e-10	68.6	Sphingomonadales	clpX	GO:0000166,GO:0000502,GO:0002020,GO:0003674,GO:0003824,GO:0004176,GO:0005488,GO:0005515,GO:0005524,GO:0005575,GO:0005618,GO:0005622,GO:0005623,GO:0005737,GO:0005829,GO:0006508,GO:0006807,GO:0008144,GO:0008150,GO:0008152,GO:0008233,GO:0009056,GO:0009057,GO:0009376,GO:0009987,GO:0016462,GO:0016787,GO:0016817,GO:0016818,GO:0016887,GO:0017076,GO:0017111,GO:0019538,GO:0019899,GO:0019904,GO:0030163,GO:…		ko:K03544	ko04112,map04112				ko00000,ko00001,ko03110				Bacteria	1MVQK@1224,2JZWY@204457,2TS3R@28211,COG1219@1,COG1219@2	NA|NA|NA	O	ATP-dependent specificity component of the Clp protease. It directs the protease to specific substrates. Can perform chaperone functions in the absence of ClpP
k127_8330573_86_1	1090319.KE386571_gene2868	3e-102	377.9	Sphingomonadales	flgG			ko:K02392	ko02040,map02040				ko00000,ko00001,ko02035				Bacteria	1MVMA@1224,2K1WG@204457,2TRR4@28211,COG4786@1,COG4786@2	NA|NA|NA	N	flagellar basal-body rod protein FlgG
k127_8330573_86_2	1090319.KE386571_gene2869	1.6e-121	442.2	Sphingomonadales	flgF	GO:0001539,GO:0005575,GO:0005623,GO:0006928,GO:0008150,GO:0009288,GO:0009424,GO:0009425,GO:0009987,GO:0040011,GO:0042995,GO:0043226,GO:0043228,GO:0044422,GO:0044461,GO:0044463,GO:0044464,GO:0048870,GO:0051179,GO:0051674,GO:0071973,GO:0071978,GO:0097588		ko:K02391	ko02040,map02040				ko00000,ko00001,ko02035				Bacteria	1NZWQ@1224,2K24K@204457,2U3TQ@28211,COG4787@1,COG4787@2	NA|NA|NA	N	Flagellar basal body rod FlgEFG protein C-terminal
k127_4545422_87_1	1090319.KE386571_gene838	1.4e-81	308.9	Sphingomonadales	uvrA			ko:K03701	ko03420,map03420				ko00000,ko00001,ko03400				Bacteria	1MW0W@1224,2K0VM@204457,2TQK9@28211,COG0178@1,COG0178@2	NA|NA|NA	L	The UvrABC repair system catalyzes the recognition and processing of DNA lesions. UvrA is an ATPase and a DNA-binding protein. A damage recognition complex composed of 2 UvrA and 2 UvrB subunits scans DNA for abnormalities. When the presence of a lesion has been verified by UvrB, the UvrA molecules dissociate
k127_4545422_87_2	555793.WSK_0504	9.3e-50	203.4	Sphingomonadales													Bacteria	1N5YM@1224,2E2B7@1,2K4EP@204457,2UE97@28211,32XGJ@2	NA|NA|NA
k127_4545422_87_3	1429916.X566_12310	5e-37	161.0	Bradyrhizobiaceae													Bacteria	1RCX2@1224,2U97G@28211,3K65C@41294,COG1670@1,COG1670@2	NA|NA|NA	J	Function proposed based on presence of conserved amino acid motif, structural feature or limited homology
k127_4545422_87_4	1470591.BW41_00960	1.1e-22	112.5	Sphingomonadales													Bacteria	1PSWF@1224,2K6FN@204457,2UIST@28211,COG3514@1,COG3514@2	NA|NA|NA	S	BrnA antitoxin of type II toxin-antitoxin system
k127_4545422_87_5	1112212.JH584235_gene3144	2.9e-20	104.4	Sphingomonadales				ko:K09803					ko00000				Bacteria	1N83Z@1224,2K884@204457,2UGAH@28211,COG2929@1,COG2929@2	NA|NA|NA	S	Ribonuclease toxin, BrnT, of type II toxin-antitoxin system
k127_4545422_87_6	1090319.KE386571_gene836	1e-152	546.6	Sphingomonadales													Bacteria	1MZ2T@1224,29WB3@1,2K3SF@204457,2UBX8@28211,30HWM@2	NA|NA|NA
k127_4073216_88_1	1090318.ATTI01000001_gene2874	2.2e-123	448.4	Sphingomonadales	ybhL	GO:0005575,GO:0005623,GO:0005886,GO:0016020,GO:0044464,GO:0071944		ko:K06890					ko00000				Bacteria	1MU69@1224,2K14K@204457,2TRSF@28211,COG0670@1,COG0670@2	NA|NA|NA	S	Belongs to the BI1 family
k127_4073216_88_2	1090319.KE386571_gene121	2.9e-99	367.9	Sphingomonadales	ligT		3.1.4.58	ko:K01975					ko00000,ko01000,ko03016				Bacteria	1RDB2@1224,2K3F8@204457,2U7FV@28211,COG1514@1,COG1514@2	NA|NA|NA	J	Hydrolyzes RNA 2',3'-cyclic phosphodiester to an RNA 2'- phosphomonoester
k127_4073216_88_3	1090319.KE386571_gene120	2.2e-274	951.0	Sphingomonadales													Bacteria	1P3P1@1224,2K00U@204457,2TVM7@28211,COG2271@1,COG2271@2	NA|NA|NA	G	Major Facilitator Superfamily
k127_4073216_88_4	1090319.KE386571_gene119	6.4e-72	276.6	Sphingomonadales	sodC		1.15.1.1	ko:K04565	ko04146,ko04213,ko05014,ko05016,ko05020,map04146,map04213,map05014,map05016,map05020				ko00000,ko00001,ko01000				Bacteria	1RGV4@1224,2K541@204457,2UC22@28211,COG2032@1,COG2032@2	NA|NA|NA	P	Destroys radicals which are normally produced within the cells and which are toxic to biological systems
k127_8331709_89_1	1090319.KE386571_gene2485	6.1e-35	152.9	Sphingomonadales	sufS	GO:0005575,GO:0005623,GO:0005886,GO:0008150,GO:0016020,GO:0040007,GO:0044464,GO:0071944	2.8.1.7,4.4.1.16	ko:K04487,ko:K11717	ko00450,ko00730,ko01100,ko04122,map00450,map00730,map01100,map04122		R03599,R07460,R11528,R11529	RC00961,RC01789,RC02313	ko00000,ko00001,ko01000,ko02048,ko03016,ko03029				Bacteria	1MUPD@1224,2JZVI@204457,2TRNY@28211,COG0520@1,COG0520@2	NA|NA|NA	E	Catalyzes the removal of elemental sulfur and selenium atoms from L-cysteine, L-cystine, L-selenocysteine, and L- selenocystine to produce L-alanine
k127_8331709_89_2	1090319.KE386571_gene2484	4.5e-82	310.5	Sphingomonadales	paaD			ko:K02612	ko00360,ko01120,map00360,map01120		R09838	RC02690	ko00000,ko00001				Bacteria	1MZ9Y@1224,2K4IC@204457,2U72U@28211,COG2151@1,COG2151@2	NA|NA|NA	S	FeS assembly SUF system protein
k127_8331709_89_3	1090319.KE386571_gene2483	1.3e-57	228.8	Sphingomonadales	iscA	GO:0003674,GO:0005488,GO:0005506,GO:0005575,GO:0005622,GO:0005623,GO:0005737,GO:0005739,GO:0005759,GO:0006725,GO:0006778,GO:0006779,GO:0006783,GO:0006790,GO:0006807,GO:0008150,GO:0008152,GO:0008198,GO:0009058,GO:0009987,GO:0010467,GO:0016043,GO:0016226,GO:0018130,GO:0019438,GO:0019538,GO:0022607,GO:0031163,GO:0031974,GO:0033013,GO:0033014,GO:0034641,GO:0042168,GO:0042440,GO:0043167,GO:0043169,GO:…		ko:K13628,ko:K15724,ko:K22063					ko00000,ko03016,ko03029				Bacteria	1RH6T@1224,2K4FF@204457,2UBWJ@28211,COG0316@1,COG0316@2	NA|NA|NA	S	Belongs to the HesB IscA family
k127_8331709_89_4	1090318.ATTI01000001_gene3200	3.4e-126	458.0	Sphingomonadales	rbn			ko:K07058					ko00000				Bacteria	1MXQA@1224,2K0P0@204457,2TSFP@28211,COG1295@1,COG1295@2	NA|NA|NA	S	Virulence factor BrkB
k127_8331709_89_5	1090319.KE386571_gene2481	0.0	1583.5	Sphingomonadales	glgP	GO:0000272,GO:0003674,GO:0003824,GO:0004645,GO:0005488,GO:0005575,GO:0005622,GO:0005623,GO:0005737,GO:0005975,GO:0005976,GO:0005977,GO:0005980,GO:0006073,GO:0006091,GO:0006112,GO:0008144,GO:0008150,GO:0008152,GO:0008184,GO:0009056,GO:0009057,GO:0009251,GO:0009987,GO:0015980,GO:0016052,GO:0016740,GO:0016757,GO:0016758,GO:0019842,GO:0030170,GO:0036094,GO:0043167,GO:0043168,GO:0043170,GO:0044042,GO:…	2.4.1.1	ko:K00688	ko00500,ko01100,ko01110,ko02026,ko04217,ko04910,ko04922,ko04931,map00500,map01100,map01110,map02026,map04217,map04910,map04922,map04931		R02111		ko00000,ko00001,ko01000		GT35		Bacteria	1MW4J@1224,2K2A2@204457,2TRER@28211,COG0058@1,COG0058@2	NA|NA|NA	G	Phosphorylase is an important allosteric enzyme in carbohydrate metabolism. Enzymes from different sources differ in their regulatory mechanisms and in their natural substrates. However, all known phosphorylases share catalytic and structural properties
k127_8331709_89_6	1090319.KE386571_gene2480	0.0	1521.5	Sphingomonadales	glgB	GO:0000271,GO:0003674,GO:0003824,GO:0003844,GO:0005975,GO:0005976,GO:0005977,GO:0005978,GO:0006073,GO:0006091,GO:0006112,GO:0008150,GO:0008152,GO:0009058,GO:0009059,GO:0009250,GO:0009987,GO:0015980,GO:0016051,GO:0016740,GO:0016757,GO:0016758,GO:0033692,GO:0034637,GO:0034645,GO:0043170,GO:0044042,GO:0044237,GO:0044238,GO:0044249,GO:0044260,GO:0044262,GO:0044264,GO:0055114,GO:0071704,GO:1901576	2.4.1.18	ko:K00700	ko00500,ko01100,ko01110,map00500,map01100,map01110	M00565	R02110		ko00000,ko00001,ko00002,ko01000,ko04147		CBM48,GH13		Bacteria	1QTVN@1224,2K1ND@204457,2TR5K@28211,COG0296@1,COG0296@2	NA|NA|NA	G	Catalyzes the formation of the alpha-1,6-glucosidic linkages in glycogen by scission of a 1,4-alpha-linked oligosaccharide from growing alpha-1,4-glucan chains and the subsequent attachment of the oligosaccharide to the alpha-1,6 position
k127_8331709_89_8	1090318.ATTI01000001_gene3196	1.7e-137	495.4	Sphingomonadales	glgC	GO:0000166,GO:0000271,GO:0000287,GO:0003674,GO:0003824,GO:0005488,GO:0005515,GO:0005975,GO:0005976,GO:0005977,GO:0005978,GO:0006073,GO:0006091,GO:0006112,GO:0008144,GO:0008150,GO:0008152,GO:0008878,GO:0009058,GO:0009059,GO:0009250,GO:0009987,GO:0015980,GO:0016043,GO:0016051,GO:0016208,GO:0016740,GO:0016772,GO:0016779,GO:0017076,GO:0022607,GO:0030554,GO:0032553,GO:0032555,GO:0032559,GO:0033692,GO:…	2.7.7.27	ko:K00975	ko00500,ko00520,ko01100,ko01110,ko02026,map00500,map00520,map01100,map01110,map02026	M00565	R00948	RC00002	ko00000,ko00001,ko00002,ko01000			iAPECO1_1312.APECO1_3027,iUTI89_1310.UTI89_C3939,iYL1228.KPN_03796	Bacteria	1MVTC@1224,2K0QP@204457,2TR6D@28211,COG0448@1,COG0448@2	NA|NA|NA	H	Catalyzes the synthesis of ADP-glucose, a sugar donor used in elongation reactions on alpha-glucans
k127_5257535_90_2	1090319.KE386571_gene338	4.3e-253	880.2	Sphingomonadales	pepA		3.4.11.1	ko:K01255	ko00480,ko01100,map00480,map01100		R00899,R04951	RC00096,RC00141	ko00000,ko00001,ko01000,ko01002				Bacteria	1MUIN@1224,2JZV7@204457,2TSI6@28211,COG0260@1,COG0260@2	NA|NA|NA	E	Belongs to the peptidase M17 family
k127_5257535_90_3	1090319.KE386571_gene337	2.6e-116	424.9	Sphingomonadales	tpiA	GO:0003674,GO:0003824,GO:0004807,GO:0005575,GO:0005622,GO:0005623,GO:0005737,GO:0005829,GO:0005975,GO:0005996,GO:0006006,GO:0006066,GO:0006071,GO:0006081,GO:0006082,GO:0006090,GO:0006091,GO:0006094,GO:0006096,GO:0006139,GO:0006163,GO:0006164,GO:0006165,GO:0006725,GO:0006732,GO:0006733,GO:0006753,GO:0006754,GO:0006757,GO:0006793,GO:0006796,GO:0006807,GO:0008150,GO:0008152,GO:0009056,GO:0009058,GO:…	5.3.1.1	ko:K01803	ko00010,ko00051,ko00562,ko00710,ko01100,ko01110,ko01120,ko01130,ko01200,ko01230,map00010,map00051,map00562,map00710,map01100,map01110,map01120,map01130,map01200,map01230	M00001,M00002,M00003	R01015	RC00423	ko00000,ko00001,ko00002,ko01000,ko04147				Bacteria	1MWK5@1224,2K1PI@204457,2TS6I@28211,COG0149@1,COG0149@2	NA|NA|NA	G	Involved in the gluconeogenesis. Catalyzes stereospecifically the conversion of dihydroxyacetone phosphate (DHAP) to D-glyceraldehyde-3-phosphate (G3P)
k127_5257535_90_4	1090319.KE386571_gene336	1.1e-236	825.9	Sphingomonadales			5.2.1.8	ko:K01802,ko:K03770,ko:K03771					ko00000,ko01000,ko03110				Bacteria	1MWV0@1224,2K0KV@204457,2TRYU@28211,COG0760@1,COG0760@2	NA|NA|NA	O	peptidylprolyl isomerase
k127_6912509_91_1	1090319.KE386571_gene1330	8.1e-169	599.7	Sphingomonadales	ispB	GO:0003674,GO:0003824,GO:0004659,GO:0005488,GO:0005515,GO:0005575,GO:0005622,GO:0005623,GO:0005737,GO:0005829,GO:0006066,GO:0006629,GO:0006720,GO:0006732,GO:0006733,GO:0006743,GO:0006744,GO:0008150,GO:0008152,GO:0008299,GO:0008610,GO:0009058,GO:0009108,GO:0009987,GO:0016093,GO:0016094,GO:0016740,GO:0016765,GO:0042180,GO:0042181,GO:0042802,GO:0044237,GO:0044238,GO:0044249,GO:0044255,GO:0044281,GO:…	2.5.1.30,2.5.1.90	ko:K00805,ko:K02523	ko00900,ko01110,map00900,map01110		R09247,R09248	RC00279	ko00000,ko00001,ko01000,ko01006			iYL1228.KPN_03597,ic_1306.c3945	Bacteria	1MUK6@1224,2JZY9@204457,2TSDZ@28211,COG0142@1,COG0142@2	NA|NA|NA	H	Belongs to the FPP GGPP synthase family
k127_6912509_91_2	1090319.KE386571_gene1329	0.0	1181.8	Sphingomonadales	lepA	GO:0000166,GO:0001882,GO:0001883,GO:0003674,GO:0003676,GO:0003723,GO:0003746,GO:0003824,GO:0003924,GO:0005488,GO:0005515,GO:0005525,GO:0005575,GO:0005622,GO:0005623,GO:0005737,GO:0005829,GO:0005886,GO:0006412,GO:0006414,GO:0006518,GO:0006807,GO:0006950,GO:0006970,GO:0008135,GO:0008150,GO:0008152,GO:0009058,GO:0009059,GO:0009266,GO:0009268,GO:0009409,GO:0009628,GO:0009651,GO:0009987,GO:0010467,GO:…		ko:K03596	ko05134,map05134				ko00000,ko00001				Bacteria	1MVZA@1224,2K17X@204457,2TR3H@28211,COG0481@1,COG0481@2	NA|NA|NA	M	Required for accurate and efficient protein synthesis under certain stress conditions. May act as a fidelity factor of the translation reaction, by catalyzing a one-codon backward translocation of tRNAs on improperly translocated ribosomes. Back- translocation proceeds from a post-translocation (POST) complex to a pre-translocation (PRE) complex, thus giving elongation factor G a second chance to…
k127_6912509_91_3	1090318.ATTI01000001_gene1733	5e-132	477.2	Bacteria													Bacteria	28KGE@1,2ZA27@2	NA|NA|NA
k127_6912509_91_4	1090319.KE386571_gene1327	1e-90	339.3	Sphingomonadales	nadR												Bacteria	1MUSI@1224,2K65Q@204457,2UAKD@28211,COG3172@1,COG3172@2	NA|NA|NA	H	AAA domain
k127_6912509_91_5	1090319.KE386571_gene1326	8.7e-91	339.7	Sphingomonadales	pnuC			ko:K03811					ko00000,ko02000	4.B.1.1			Bacteria	1MXN4@1224,2K4GB@204457,2UAA3@28211,COG3201@1,COG3201@2	NA|NA|NA	H	nicotinamide mononucleotide transporter
k127_6912509_91_6	1090319.KE386571_gene1325	9e-193	679.5	Sphingomonadales	namA		1.6.99.1	ko:K00354			R00282	RC00001	ko00000,ko01000				Bacteria	1MVE0@1224,2K127@204457,2TQPY@28211,COG1902@1,COG1902@2	NA|NA|NA	C	NADH flavin oxidoreductase NADH oxidase
k127_6912509_91_7	1090319.KE386571_gene1324	2.9e-118	431.4	Sphingomonadales	modA	GO:0003674,GO:0003824,GO:0005215,GO:0005488,GO:0005575,GO:0005623,GO:0006810,GO:0006811,GO:0006820,GO:0008150,GO:0008509,GO:0015075,GO:0015098,GO:0015103,GO:0015318,GO:0015399,GO:0015405,GO:0015412,GO:0015689,GO:0015698,GO:0016462,GO:0016787,GO:0016817,GO:0016818,GO:0016887,GO:0017111,GO:0022804,GO:0022857,GO:0030151,GO:0030288,GO:0030313,GO:0030973,GO:0031975,GO:0034220,GO:0042597,GO:0042623,GO:…		ko:K02020	ko02010,map02010	M00189			ko00000,ko00001,ko00002,ko02000	3.A.1.8		iAF987.Gmet_0512,iECO111_1330.ECO111_0773,iPC815.YPO1145	Bacteria	1MVNA@1224,2K17W@204457,2U5B1@28211,COG0725@1,COG0725@2	NA|NA|NA	P	Molybdenum ABC transporter
k127_6912509_91_8	1090319.KE386571_gene1323	2.8e-112	411.4	Sphingomonadales	modB	GO:0005575,GO:0005623,GO:0005886,GO:0005887,GO:0016020,GO:0016021,GO:0031224,GO:0031226,GO:0044425,GO:0044459,GO:0044464,GO:0071944	3.6.3.29	ko:K02017,ko:K02018,ko:K15496	ko02010,map02010	M00189,M00423			ko00000,ko00001,ko00002,ko01000,ko02000	3.A.1.6.5,3.A.1.8		iECO103_1326.ECO103_0752	Bacteria	1MUXR@1224,2K0AD@204457,2TSYJ@28211,COG4149@1,COG4149@2	NA|NA|NA	P	Molybdate
k127_6912509_91_9	1090319.KE386571_gene1322	2.9e-97	361.3	Sphingomonadales	modC	GO:0000166,GO:0003674,GO:0003824,GO:0005215,GO:0005488,GO:0005524,GO:0005575,GO:0005623,GO:0005886,GO:0006810,GO:0006811,GO:0006820,GO:0008144,GO:0008150,GO:0008509,GO:0015075,GO:0015098,GO:0015103,GO:0015318,GO:0015399,GO:0015405,GO:0015412,GO:0015689,GO:0015698,GO:0016020,GO:0016462,GO:0016787,GO:0016817,GO:0016818,GO:0016887,GO:0017076,GO:0017111,GO:0022804,GO:0022857,GO:0030554,GO:0032553,GO:…	3.6.3.29	ko:K02017	ko02010,map02010	M00189			ko00000,ko00001,ko00002,ko01000,ko02000	3.A.1.8		iECNA114_1301.ECNA114_0696,iECSF_1327.ECSF_0691,iUMNK88_1353.UMNK88_805	Bacteria	1MU8K@1224,2K1F8@204457,2TR1Z@28211,COG4148@1,COG4148@2	NA|NA|NA	P	ABC-type molybdate transport system, ATPase component
k127_6912509_91_10	1090319.KE386571_gene1321	3.5e-115	421.0	Sphingomonadales	mtgA	GO:0000270,GO:0003674,GO:0003824,GO:0005575,GO:0005623,GO:0005886,GO:0006022,GO:0006023,GO:0006024,GO:0006807,GO:0008150,GO:0008152,GO:0008955,GO:0009058,GO:0009059,GO:0009252,GO:0009273,GO:0009987,GO:0016020,GO:0016740,GO:0016757,GO:0016758,GO:0030203,GO:0034645,GO:0042546,GO:0043164,GO:0043170,GO:0044036,GO:0044038,GO:0044085,GO:0044237,GO:0044249,GO:0044260,GO:0044464,GO:0070589,GO:0071554,GO:…	2.4.1.129,3.4.16.4	ko:K03814,ko:K05365	ko00550,map00550		R04519	RC00005,RC00049	ko00000,ko00001,ko01000,ko01003,ko01011		GT51		Bacteria	1RDAQ@1224,2K0ZN@204457,2U0NP@28211,COG0744@1,COG0744@2	NA|NA|NA	M	Peptidoglycan polymerase that catalyzes glycan chain elongation from lipid-linked precursors
k127_6912509_91_11	1090319.KE386571_gene1320	1.7e-162	578.6	Sphingomonadales	rpoH	GO:0000150,GO:0000976,GO:0000984,GO:0000985,GO:0000988,GO:0000990,GO:0001017,GO:0001046,GO:0001047,GO:0001067,GO:0001121,GO:0001130,GO:0001131,GO:0001140,GO:0001216,GO:0003674,GO:0003676,GO:0003677,GO:0003690,GO:0003700,GO:0003824,GO:0005488,GO:0005575,GO:0005622,GO:0005623,GO:0005737,GO:0005829,GO:0005886,GO:0006139,GO:0006259,GO:0006310,GO:0006351,GO:0006352,GO:0006355,GO:0006725,GO:0006807,GO:…		ko:K03089					ko00000,ko03021				Bacteria	1MVWR@1224,2K1G6@204457,2TR9Q@28211,COG0568@1,COG0568@2	NA|NA|NA	K	RNA polymerase sigma
k127_6912509_91_12	1090319.KE386571_gene1319	1.6e-171	608.6	Sphingomonadales	rluD	GO:0000154,GO:0000455,GO:0001522,GO:0003674,GO:0003824,GO:0005575,GO:0005622,GO:0005623,GO:0005737,GO:0005829,GO:0006139,GO:0006364,GO:0006396,GO:0006725,GO:0006807,GO:0008150,GO:0008152,GO:0009451,GO:0009982,GO:0009987,GO:0010467,GO:0016070,GO:0016072,GO:0016853,GO:0016866,GO:0022613,GO:0031118,GO:0034470,GO:0034641,GO:0034660,GO:0042254,GO:0043170,GO:0043412,GO:0044085,GO:0044237,GO:0044238,GO:…	5.4.99.23	ko:K06180					ko00000,ko01000,ko03009				Bacteria	1MUBN@1224,2K1VU@204457,2TSBK@28211,COG0564@1,COG0564@2	NA|NA|NA	J	Responsible for synthesis of pseudouridine from uracil
k127_6912509_91_13	1090319.KE386571_gene1318	4.1e-51	207.6	Sphingomonadales	JD73_18915												Bacteria	1NC23@1224,2K62I@204457,2UGM4@28211,COG1310@1,COG1310@2	NA|NA|NA	L	metal-dependent protease of the PAD1 JAB1 superfamily
k127_6912509_91_14	1090319.KE386571_gene1317	3.7e-106	391.0	Sphingomonadales	chpT			ko:K13588	ko02020,ko04112,map02020,map04112				ko00000,ko00001				Bacteria	1MVEY@1224,2K0H0@204457,2TSE6@28211,COG5385@1,COG5385@2	NA|NA|NA	S	Histidine phosphotransferase C-terminal domain
k127_6912509_91_15	1090319.KE386571_gene1316	0.0	1306.2	Sphingomonadales	cheA		2.7.13.3	ko:K03407,ko:K13490	ko02020,ko02025,ko02030,map02020,map02025,map02030	M00506,M00509			ko00000,ko00001,ko00002,ko01000,ko01001,ko02022,ko02035				Bacteria	1MUAG@1224,2K0Z1@204457,2TSN2@28211,COG0643@1,COG0643@2	NA|NA|NA	NT	chemotaxis protein
k127_6912509_91_16	1090319.KE386571_gene1315	2.9e-67	261.2	Sphingomonadales				ko:K03408	ko02020,ko02030,map02020,map02030				ko00000,ko00001,ko02035				Bacteria	1N88R@1224,2K55G@204457,2UGI7@28211,COG0835@1,COG0835@2	NA|NA|NA	NT	Two component signalling adaptor domain
k127_6912509_91_17	1090319.KE386571_gene1314	1.3e-63	248.8	Sphingomonadales													Bacteria	1QU38@1224,2KEGQ@204457,2TVXD@28211,COG0745@1,COG0745@2	NA|NA|NA	T	cheY-homologous receiver domain
k127_6912509_91_18	1090319.KE386571_gene1313	6.6e-161	573.5	Sphingomonadales	cheB		3.1.1.61,3.5.1.44	ko:K03412,ko:K03413	ko02020,ko02030,map02020,map02030	M00506			ko00000,ko00001,ko00002,ko01000,ko02022,ko02035				Bacteria	1MWCN@1224,2K0GS@204457,2TSGV@28211,COG2201@1,COG2201@2	NA|NA|NA	NT	catalyzes the demethylation of specific methylglutamate residues introduced into the chemoreceptors (methyl-accepting chemotaxis proteins) by CheR
k127_6912509_91_19	1090319.KE386571_gene1312	1.4e-139	502.3	Sphingomonadales	cheR		2.1.1.80	ko:K00575	ko02020,ko02030,map02020,map02030				ko00000,ko00001,ko01000,ko02035				Bacteria	1MU6W@1224,2K3X1@204457,2TRQ3@28211,COG1352@1,COG1352@2	NA|NA|NA	NT	COG1352 Methylase of chemotaxis methyl-accepting proteins
k127_6912509_91_20	1090319.KE386571_gene1311	9.9e-126	456.1	Sphingomonadales	amiD	GO:0000270,GO:0003674,GO:0003824,GO:0005488,GO:0005575,GO:0006022,GO:0006026,GO:0006027,GO:0006807,GO:0008150,GO:0008152,GO:0008270,GO:0008745,GO:0009056,GO:0009057,GO:0009253,GO:0009254,GO:0009392,GO:0016020,GO:0016787,GO:0016810,GO:0016811,GO:0019867,GO:0030203,GO:0043167,GO:0043169,GO:0043170,GO:0046872,GO:0046914,GO:0061783,GO:0071704,GO:1901135,GO:1901136,GO:1901564,GO:1901565,GO:1901575	2.5.1.3,3.5.1.28	ko:K00788,ko:K01447	ko00730,ko01100,map00730,map01100	M00127	R03223,R04112,R10712	RC00064,RC00141,RC00224,RC03255,RC03397	ko00000,ko00001,ko00002,ko01000				Bacteria	1RDHU@1224,2K0W6@204457,2TSW3@28211,COG3023@1,COG3023@2	NA|NA|NA	V	N-acetylmuramoyl-L-alanine amidase
k127_7623755_92_2	1090320.KB900605_gene3078	0.0	1179.9	Sphingomonadales	fecA			ko:K02014					ko00000,ko02000	1.B.14			Bacteria	1QTT0@1224,2K1YY@204457,2TQSQ@28211,COG4773@1,COG4773@2	NA|NA|NA	P	TonB dependent receptor
k127_7623755_92_3	1090319.KE386571_gene1672	1.3e-122	447.2	Sphingomonadales				ko:K03406	ko02020,ko02030,map02020,map02030				ko00000,ko00001,ko02035				Bacteria	1N5N4@1224,2K0SM@204457,2TVC1@28211,COG0840@1,COG0840@2	NA|NA|NA	NT	Methyl-accepting chemotaxis-like domains (chemotaxis sensory transducer).
k127_7623755_92_4	1090319.KE386571_gene1673	6e-267	926.4	Sphingomonadales	cheW2			ko:K03408	ko02020,ko02030,map02020,map02030				ko00000,ko00001,ko02035				Bacteria	1RAH1@1224,2K30D@204457,2TSA3@28211,COG0835@1,COG0835@2	NA|NA|NA	NT	Two component signalling adaptor domain
k127_7623755_92_5	1090319.KE386571_gene1674	1.8e-59	235.3	Sphingomonadales	cheB	GO:0003674,GO:0003824,GO:0006935,GO:0008150,GO:0008984,GO:0009605,GO:0016787,GO:0016788,GO:0040011,GO:0042221,GO:0042330,GO:0050896,GO:0051723,GO:0052689,GO:0140096	3.1.1.61,3.5.1.44	ko:K03412	ko02020,ko02030,map02020,map02030	M00506			ko00000,ko00001,ko00002,ko01000,ko02022,ko02035				Bacteria	1MWCN@1224,2K085@204457,2TSGV@28211,COG2201@1,COG2201@2	NA|NA|NA	NT	catalyzes the demethylation of specific methylglutamate residues introduced into the chemoreceptors (methyl-accepting chemotaxis proteins) by CheR
k127_4075667_93_2	1090318.ATTI01000001_gene770	2e-68	265.0	Sphingomonadales													Bacteria	1P9SM@1224,2K3AG@204457,2TV17@28211,COG3316@1,COG3316@2	NA|NA|NA	L	DDE domain
k127_4075667_93_3	1090318.ATTI01000001_gene778	1.8e-28	131.3	Sphingomonadales													Bacteria	1P9SM@1224,2K3AG@204457,2TV17@28211,COG3316@1,COG3316@2	NA|NA|NA	L	DDE domain
k127_4075667_93_4	1123269.NX02_19015	5.8e-239	833.6	Sphingomonadales													Bacteria	1MUBX@1224,2KCC8@204457,2TSQN@28211,COG4805@1,COG4805@2	NA|NA|NA	C	protein conserved in bacteria
k127_4075667_93_5	1123269.NX02_19010	6.8e-194	683.7	Sphingomonadales													Bacteria	1MW05@1224,2K0U5@204457,2TS7R@28211,COG2939@1,COG2939@2	NA|NA|NA	E	peptidase S10 serine carboxypeptidase
k127_4075667_93_6	745310.G432_08855	5.3e-51	207.2	Sphingomonadales	lrp			ko:K03719					ko00000,ko03000,ko03036				Bacteria	1MX7R@1224,2K4US@204457,2U7B2@28211,COG1522@1,COG1522@2	NA|NA|NA	K	helix_turn_helix ASNC type
k127_4075667_93_7	745310.G432_08850	1.8e-216	758.8	Sphingomonadales													Bacteria	1PS8Y@1224,2K1H5@204457,2TQUK@28211,COG1228@1,COG1228@2	NA|NA|NA	Q	Amidohydrolase family
k127_4075667_93_8	745310.G432_08840	4.7e-255	887.5	Sphingomonadales				ko:K02014					ko00000,ko02000	1.B.14			Bacteria	1MVFB@1224,2KEFU@204457,2U0N7@28211,COG1629@1,COG4771@2	NA|NA|NA	P	TonB-dependent receptor plug
k127_4075667_93_9	1242864.D187_009479	6.6e-60	236.9	Myxococcales	rimI2												Bacteria	1RDF5@1224,2WPS8@28221,2Z22H@29,42SPJ@68525,COG1247@1,COG1247@2	NA|NA|NA	M	Acetyltransferase (GNAT) domain
k127_4075667_93_10	1090318.ATTI01000001_gene770	9.2e-15	85.1	Sphingomonadales													Bacteria	1P9SM@1224,2K3AG@204457,2TV17@28211,COG3316@1,COG3316@2	NA|NA|NA	L	DDE domain
k127_4075667_93_11	1090318.ATTI01000001_gene831	7e-60	236.5	Sphingomonadales				ko:K07498					ko00000				Bacteria	1P9SM@1224,2K3AG@204457,2TV17@28211,COG3316@1,COG3316@2	NA|NA|NA	L	DDE domain
k127_4075667_93_12	158500.BV97_01773	3.3e-146	524.6	Alphaproteobacteria													Bacteria	1N3J4@1224,2U0X7@28211,COG1917@1,COG1917@2	NA|NA|NA	S	Cupin 2, conserved barrel domain protein
k127_4075667_93_13	158500.BV97_01775	1.3e-180	639.8	Alphaproteobacteria													Bacteria	1MX3J@1224,2U16X@28211,COG5485@1,COG5485@2	NA|NA|NA	S	SnoaL-like polyketide cyclase
k127_4075667_93_14	158500.BV97_01767	4.9e-92	345.1	Sphingomonadales				ko:K21801	ko00380,ko01100,map00380,map01100				ko00000,ko00001,ko01000				Bacteria	1MUVQ@1224,2K0M0@204457,2TV11@28211,COG0154@1,COG0154@2	NA|NA|NA	J	Asp-tRNAAsn Glu-tRNAGln amidotransferase A subunit
k127_4075667_93_15	158500.BV97_01768	2.9e-302	1044.3	Proteobacteria				ko:K02014					ko00000,ko02000	1.B.14			Bacteria	1R7RB@1224,COG1629@1,COG4771@2	NA|NA|NA	P	TonB dependent receptor
k127_4075667_93_16	158500.BV97_01776	3.6e-153	548.1	Alphaproteobacteria				ko:K08369					ko00000,ko02000	2.A.1			Bacteria	1MWKH@1224,2U0GU@28211,COG0477@1,COG2814@2	NA|NA|NA	EGP	Major facilitator Superfamily
k127_4075667_93_17	158500.BV97_01770	8e-201	706.4	Sphingomonadales	hisD_3		1.1.1.23,1.1.1.308	ko:K00013,ko:K15509	ko00340,ko01100,ko01110,ko01230,map00340,map01100,map01110,map01230	M00026	R01158,R01163,R03012	RC00099,RC00242,RC00463	ko00000,ko00001,ko00002,ko01000				Bacteria	1MUUF@1224,2K1SZ@204457,2TS04@28211,COG0141@1,COG0141@2	NA|NA|NA	E	Catalyzes the sequential NAD-dependent oxidations of L- histidinol to L-histidinaldehyde and then to L-histidine
k127_4075667_93_18	158500.BV97_01769	3e-105	388.7	Sphingomonadales													Bacteria	1MVUR@1224,2KCZ1@204457,2UBNM@28211,COG1609@1,COG1609@2	NA|NA|NA	K	helix_turn _helix lactose operon repressor
k127_4075667_93_19	158500.BV97_01768	6.1e-215	754.2	Proteobacteria				ko:K02014					ko00000,ko02000	1.B.14			Bacteria	1R7RB@1224,COG1629@1,COG4771@2	NA|NA|NA	P	TonB dependent receptor
k127_4075667_93_20	158500.BV97_01776	1.2e-111	410.2	Alphaproteobacteria				ko:K08369					ko00000,ko02000	2.A.1			Bacteria	1MWKH@1224,2U0GU@28211,COG0477@1,COG2814@2	NA|NA|NA	EGP	Major facilitator Superfamily
k127_4075667_93_21	158500.BV97_01766	5.1e-75	287.7	Sphingomonadales			4.1.2.52	ko:K02510	ko00350,ko01120,map00350,map01120		R01645,R01647	RC00307,RC00572,RC00574,RC03057	ko00000,ko00001,ko01000				Bacteria	1MUSG@1224,2K546@204457,2VF31@28211,COG3836@1,COG3836@2	NA|NA|NA	G	HpcH/HpaI aldolase/citrate lyase family
k127_4075667_93_22	247634.GPB2148_156	7.1e-153	547.0	unclassified Gammaproteobacteria			2.1.1.14	ko:K00549	ko00270,ko00450,ko01100,ko01110,ko01230,map00270,map00450,map01100,map01110,map01230	M00017	R04405,R09365	RC00035,RC00113,RC01241	ko00000,ko00001,ko00002,ko01000				Bacteria	1J9IH@118884,1QJ82@1224,1TH64@1236,COG0620@1,COG0620@2	NA|NA|NA	E	E COG0620 Methionine synthase II (cobalamin-independent)
k127_4075667_93_23	158500.BV97_01763	2.5e-93	348.6	Sphingomonadales													Bacteria	1MWB6@1224,2K6RN@204457,2TUKJ@28211,COG1028@1,COG1028@2	NA|NA|NA	IQ	KR domain
k127_4075667_93_24	279238.Saro_3423	1.7e-203	715.3	Sphingomonadales	hisD2		1.1.1.308	ko:K15509					ko00000,ko01000				Bacteria	1MUUF@1224,2K1SZ@204457,2TS04@28211,COG0141@1,COG0141@2	NA|NA|NA	E	Catalyzes the sequential NAD-dependent oxidations of L- histidinol to L-histidinaldehyde and then to L-histidine
k127_4075667_93_25	1090319.KE386571_gene25	8.6e-228	796.2	Sphingomonadales	phr		4.1.99.3	ko:K01669,ko:K06955					ko00000,ko01000,ko03400				Bacteria	1RG4D@1224,2K32M@204457,2VD6A@28211,COG0415@1,COG0415@2	NA|NA|NA	L	DNA photolyase
k127_4075667_93_26	1449076.JOOE01000003_gene3322	4.1e-41	174.5	Sphingomonadales													Bacteria	1NAPV@1224,2K5MV@204457,2UHPZ@28211,COG4319@1,COG4319@2	NA|NA|NA	S	Domain of unknown function (DUF4440)
k127_4075667_93_27	1007104.SUS17_35	1.6e-107	396.0	Sphingomonadales													Bacteria	1MU2E@1224,2K1JT@204457,2TUNU@28211,COG0583@1,COG0583@2	NA|NA|NA	K	LysR family
k127_4075667_93_28	391165.GbCGDNIH1_1772	1.7e-100	372.5	Rhodospirillales													Bacteria	1MUCH@1224,2JZBY@204441,2TWEE@28211,COG1028@1,COG1028@2	NA|NA|NA	IQ	Enoyl-(Acyl carrier protein) reductase
k127_4075667_93_29	1090318.ATTI01000001_gene831	2.5e-58	231.1	Sphingomonadales				ko:K07498					ko00000				Bacteria	1P9SM@1224,2K3AG@204457,2TV17@28211,COG3316@1,COG3316@2	NA|NA|NA	L	DDE domain
k127_4075667_93_30	1282362.AEAC466_05150	1e-131	476.9	Alphaproteobacteria													Bacteria	1QZEI@1224,2DBEW@1,2TY7I@28211,2Z8UY@2	NA|NA|NA	S	Domain of unknown function (DUF4874)
k127_4075667_93_31	1090318.ATTI01000001_gene916	0.0	1091.6	Sphingomonadales	rafA		3.2.1.22	ko:K07407	ko00052,ko00561,ko00600,ko00603,map00052,map00561,map00600,map00603		R01101,R01103,R01104,R01194,R01329,R02926,R03634,R04019,R04470,R05549,R05961,R06091	RC00049,RC00059,RC00451	ko00000,ko00001,ko01000				Bacteria	1R95A@1224,2K1DT@204457,2U4M8@28211,COG3345@1,COG3345@2	NA|NA|NA	G	NPCBM/NEW2 domain
k127_4075667_93_32	1282360.ABAC460_07385	3.9e-151	541.6	Alphaproteobacteria													Bacteria	1Q0P8@1224,2U4CV@28211,COG0446@1,COG0446@2	NA|NA|NA	C	Tryptophan halogenase
k127_4075667_93_33	1282360.ABAC460_07390	0.0	1424.1	Caulobacterales													Bacteria	1MV8W@1224,2KHWB@204458,2TSUV@28211,COG1629@1,COG1629@2,COG4771@2	NA|NA|NA	P	TonB dependent receptor
k127_4075667_93_34	1090318.ATTI01000001_gene915	1.6e-121	442.6	Sphingomonadales			2.7.1.59	ko:K00884	ko00520,ko01100,map00520,map01100		R01201	RC00002,RC00017	ko00000,ko00001,ko01000				Bacteria	1RK5A@1224,2K9Q3@204457,2V4I3@28211,COG2971@1,COG2971@2	NA|NA|NA	G	BadF/BadG/BcrA/BcrD ATPase family
k127_4075667_93_35	1090318.ATTI01000001_gene914	8.6e-159	566.6	Sphingomonadales	agaS	GO:0003674,GO:0003824,GO:0004342,GO:0005215,GO:0005575,GO:0005623,GO:0005886,GO:0005887,GO:0006040,GO:0006044,GO:0006046,GO:0006810,GO:0008150,GO:0008152,GO:0008448,GO:0008643,GO:0009056,GO:0009401,GO:0015144,GO:0016020,GO:0016021,GO:0016787,GO:0016810,GO:0016811,GO:0016853,GO:0016860,GO:0016861,GO:0019213,GO:0019239,GO:0022857,GO:0031224,GO:0031226,GO:0034219,GO:0044425,GO:0044459,GO:0044464,GO:…		ko:K02082					ko00000,ko01000				Bacteria	1NICK@1224,2K8RH@204457,2TS1D@28211,COG2222@1,COG2222@2	NA|NA|NA	M	SIS domain
k127_4075667_93_36	1090318.ATTI01000001_gene913	7.3e-207	726.5	Sphingomonadales	agaZ		5.1.3.40	ko:K16371,ko:K21622	ko00052,ko01100,map00052,map01100		R01069,R11623	RC00438,RC00439	ko00000,ko00001,ko01000				Bacteria	1MW3Q@1224,2K99C@204457,2TRXX@28211,COG4573@1,COG4573@2	NA|NA|NA	G	Tagatose 6 phosphate kinase
[truncated: 1,648 more rows]

## Sheet: Table S10
Supplementary Table 10: Summary of the eggNOG annotation of bin 5.
[truncated: 1,322 more rows]

[truncated: 3 more sheets: Table S11, Table S12, Table S13]
